# Supplementary material for: A transcriptome study on Macrobrachium nipponense hepatopancreas experimentally challenged with white spot syndrome virus (WSSV)
Source: PLoS One. 2018 Jul 6;13(7):e0200222. doi: 10.1371/journal.pone.0200222 (PMC6034857; doi:10.1371/journal.pone.0200222)
Supplement: S1 Table — P-value was corrected for FDR. The absolute value of log2 (FPKM ratio in two compared groups) ≥ 1 and FDR ≤ 0.001 was set as threshold for the selection of significantly differential expressed genes. (XLSX) [file pone.0200222.s007.xlsx]

## Sheet: Control-vs-Moribund samples
Differentally expressed genes (DEGs) in the comparison of control and moribund samples
id	baseMean	baseMean_control_duizhao	baseMean_case_BS	foldChange	log2FoldChange	pval	padj	up_down	fpkm_Sample_duizhao1	fpkm_Sample_duizhao2	fpkm_Sample_duizhao3	fpkm_Sample_BS1	fpkm_Sample_BS2	fpkm_Sample_BS3	length	NR.id.and.Des	NR.e.value	swiss.id	swiss.e.value	swiss.Des	KOG.id	KOG.e.value	KOG.Des	kegg.id	kegg.term	kegg_hits_numbers	KO_ENTRY	KO_name	KO_Definition	GO.id	GO.term
CL10016Contig1	139.971	248.782	31.1597	0.125249	-2.99713	0.0353592	1	Down	14.9599	18.0108	4.22e-19	3.96187	4.53e-17	4.17e-17	1129	gi|1067076066|ref|XP_018021601.1|PREDICTED: U6 snRNA-associated Sm-like protein LSm7 [Hyalella azteca]	2.4e-44	sp|Q9UK45|LSM7_HUMAN	2e-49	U6 snRNA-associated Sm-like protein LSm7	KOG1781	4e-50	Small Nuclear ribonucleoprotein splicing factor	ko03018;ko03040	RNA degradation|Spliceosome	2	K12626	LSM7	U6 snRNA-associated Sm-like protein LSm7	GO:0071013;GO:0005829;GO:1990726;GO:0005654;GO:0097526;GO:0005689;GO:0071004;GO:0005688;GO:0017070;GO:0043928;GO:0000398;GO:0006396	catalytic step 2 spliceosome|cytosol|Lsm1-7-Pat1 complex|nucleoplasm|spliceosomal tri-snRNP complex|U12-type spliceosomal complex|U2-type prespliceosome|U6 snRNP|U6 snRNA binding|exonucleolytic nuclear-transcribed mRNA catabolic process involved in deadenylation-dependent decay|mRNA splicing, via spliceosome|RNA processing
CL10031Contig1	737.842	1069.49	406.194	0.379802	-1.39668	0.0337847	1	Down	63.6405	36.4969	25.5452	25.8635	21.594	3.58048	1182	gi|675366311|gb|KFM59213.1|Alkylglycerol monooxygenase, partial [Stegodyphus mimosarum]	1.6e-76	sp|Q5M8F9|ALKMO_XENTR	1e-89	Alkylglycerol monooxygenase	KOG0872	5e-61	Sterol C5 desaturase							GO:0005783;GO:0005789;GO:0016021;GO:0050479;GO:0005506;GO:0046485;GO:0006633;GO:0006643	endoplasmic reticulum|endoplasmic reticulum membrane|integral component of membrane|glyceryl-ether monooxygenase activity|iron ion binding|ether lipid metabolic process|fatty acid biosynthetic process|membrane lipid metabolic process
CL10067Contig1	24.6264	45.2749	3.97783	0.0878595	-3.50866	0.0137245	0.950532	Down	0.513195	1.25518	1.46334	0.345811	0	0	1720
CL10135Contig1	2984.94	5164.04	805.837	0.156048	-2.67994	0.000743775	0.198857	Down	108.23	181.246	194.369	15.8166	29.1852	56.5943	1348	gi|636536418|gb|AHZ97879.1|GST (mitochondrion) [Portunus trituberculatus]	4.8e-45	sp|P30104|GSTT1_DROER	6e-59	Glutathione S-transferase 1-1	KOG0867	4e-57	Glutathione S-transferase	ko05204;ko05418;ko01524;ko00480;ko00980;ko00982	Chemical carcinogenesis|Fluid shear stress and atherosclerosis|Platinum drug resistance|Glutathione metabolism|Metabolism of xenobiotics by cytochrome P450|Drug metabolism - cytochrome P450	6	K00799	GST, gst	glutathione S-transferase	GO:0018833;GO:0004364;GO:0006749	DDT-dehydrochlorinase activity|glutathione transferase activity|glutathione metabolic process
CL10190Contig1	1310.91	2277.02	344.8	0.151426	-2.72331	0.00680926	0.690504	Down	40.3213	73.8995	97.6369	12.6471	22.2732	4.29324	1327	gi|1101356634|ref|XP_018904493.1|PREDICTED: CRAL-TRIO domain-containing protein C3H8.02 [Bemisia tabaci]	3.6e-53	sp|Q06705|CSR1_YEAST	1e-22	Phosphatidylinositol transfer protein CSR1	KOG1471	6e-48	Phosphatidylinositol transfer protein SEC14 and related proteins							GO:0005829;GO:0005768;GO:0005811;GO:0008526;GO:0043001;GO:0006893;GO:0045717;GO:1901352;GO:0046488;GO:0009395;GO:0015914;GO:2001247	cytosol|endosome|lipid particle|phosphatidylinositol transporter activity|Golgi to plasma membrane protein transport|Golgi to plasma membrane transport|negative regulation of fatty acid biosynthetic process|negative regulation of phosphatidylglycerol biosynthetic process|phosphatidylinositol metabolic process|phospholipid catabolic process|phospholipid transport|positive regulation of phosphatidy…
CL10205Contig1	60.1763	108.309	12.0433	0.111194	-3.16885	0.0073142	0.720419	Down	1.19944	3.22105	3.78516	0.321125	0.321771	0.58696	1626	gi|752863564|ref|XP_011268139.1|PREDICTED: mitochondrial amidoxime-reducing component 1 [Camponotus floridanus]	6.1e-45	sp|Q9CW42|MARC1_MOUSE	1e-54	Mitochondrial amidoxime-reducing component 1	KOG2362	3e-50	Uncharacterized Fe-S protein							GO:0016021;GO:0005743;GO:0005741;GO:0005739;GO:0030151;GO:0043546;GO:0008940;GO:0030170;GO:0042126;GO:0055114	integral component of membrane|mitochondrial inner membrane|mitochondrial outer membrane|mitochondrion|molybdenum ion binding|molybdopterin cofactor binding|nitrate reductase activity|pyridoxal phosphate binding|nitrate metabolic process|oxidation-reduction process
CL10212Contig1	51.9014	4.70523	99.0977	21.0612	4.39651	0.0496777	1	Up	0.314002	0.271894	0	1.51623	1.48663	12.134	1197	gi|1067095406|ref|XP_018009620.1|PREDICTED: uncharacterized protein LOC108667142 [Hyalella azteca]	3.5e-67
CL10253Contig1	71.857	139.077	4.63659	0.0333382	-4.90668	0.0109005	0.860324	Down	1.42498	5.77506	9.01318	0	0	0.862943	1017
CL10337Contig1	611.839	954.98	268.698	0.281365	-1.82948	0.0223308	1	Down	14.2248	9.29008	18.8589	5.57994	5.90537	3.15995	2831	gi|1108478901|emb|CRK93148.1|CLUMA_CG006594, isoform A [Clunio marinus]	1.7e-40	sp|Q503M4|MT12B_DANRE	4e-08	Monocarboxylate transporter 12-B	KOG2504	6e-19	Monocarboxylate transporter							GO:0005887;GO:0005308;GO:0015129;GO:0015293;GO:1902598;GO:0035879	integral component of plasma membrane|creatine transmembrane transporter activity|lactate transmembrane transporter activity|symporter activity|creatine transmembrane transport|plasma membrane lactate transport
CL10339Contig1	638.459	1041.64	235.28	0.225875	-2.1464	0.0057625	0.647911	Down	30.0557	30.897	45.5723	11.0831	11.0374	7.74449	1230	gi|28971813|dbj|BAC65418.1|cathepsin L [Pandalus borealis]	3.8e-88	sp|P25782|CYSP2_HOMAM	3e-100	Digestive cysteine proteinase 2	KOG1543	3e-84	Cysteine proteinase Cathepsin L	ko04210;ko04140;ko04142;ko04145;ko05205;ko05418;ko05323;ko04612	Apoptosis|Autophagy - animal|Lysosome|Phagosome|Proteoglycans in cancer|Fluid shear stress and atherosclerosis|Rheumatoid arthritis|Antigen processing and presentation	8	K01365	CTSL	cathepsin L	GO:0008234	cysteine-type peptidase activity
CL10355Contig1	736.866	1227.51	246.218	0.200583	-2.31773	0.00200035	0.375099	Down	53.6337	27.2357	31.4944	8.1932	9.72874	8.71918	1471	gi|556949298|ref|XP_005987314.1|PREDICTED: mycophenolic acid acyl-glucuronide esterase, mitochondrial-like [Latimeria chalumnae]	2.2e-17	sp|Q6PE15|ABHDA_MOUSE	4e-32	Mycophenolic acid acyl-glucuronide esterase, mitochondrial										GO:0005829;GO:0005739;GO:0004553;GO:0102390;GO:0019391	cytosol|mitochondrion|hydrolase activity, hydrolyzing O-glycosyl compounds|mycophenolic acid acyl-glucuronide esterase activity|glucuronoside catabolic process
CL10419Contig1	292.768	6.64664	578.89	87.0951	6.44452	0.0128831	0.930448	Up	0	0.0662442	0.524309	1.27239	54.1716	20.4161	1210
CL1043Contig1	174.586	59.7233	289.448	4.84649	2.27694	0.0298728	1	Up	1.2125	1.19406	0.53515	2.70348	3.2749	12.0875	2808
CL1045Contig1	42.4003	71.9532	12.8474	0.178552	-2.48558	0.0397172	1	Down	3.84583	7.3841	2.58014	0.125375	0.196606	3.035	713
CL10481Contig1	1597.1	3054.98	139.226	0.0455733	-4.45567	4.45e-08	0.000107428	Down	29.0267	65.6034	31.1094	2.93504	3.02074	0.429792	3241	gi|933499310|gb|ALG65274.1|glucose transporter 2 [Litopenaeus vannamei]	3e-136	sp|A5LGM7|TRET1_POLVA	5e-83	Facilitated trehalose transporter Tret1 {ECO:0000303|PubMed:17606922, ECO:0000312|EMBL:BAF63703.1}	KOG0254	3e-91	Predicted transporter (major facilitator superfamily)							GO:0016021;GO:0005886;GO:0015574;GO:0015771	integral component of membrane|plasma membrane|trehalose transmembrane transporter activity|trehalose transport
CL10667Contig1	3327.97	5398.34	1257.6	0.23296	-2.10185	0.00277784	0.443539	Down	427.167	150.312	174.076	97.9796	43.0868	57.1853	993
CL10676Contig1	588.236	160.56	1015.91	6.3273	2.66159	0.032964	1	Up	4.47118	1.26207	1.46191	4.41146	28.6945	19.5637	3130	gi|1067060797|ref|XP_018014943.1|PREDICTED: uncharacterized protein LOC108671857 isoform X1 [Hyalella azteca]	1.4e-57	sp|Q80X82|SYMPK_MOUSE	6e-10	Symplekin	KOG1895	1e-09	mRNA cleavage and polyadenylation factor II complex, subunit PTA1	ko04530;ko03015	Tight junction|mRNA surveillance pathway	2	K06100	SYMPK	symplekin	GO:0005923;GO:0005737;GO:0005856;GO:0097165;GO:0005654;GO:0005886;GO:0007155;GO:0006378;GO:0035307	bicellular tight junction|cytoplasm|cytoskeleton|nuclear stress granule|nucleoplasm|plasma membrane|cell adhesion|mRNA polyadenylation|positive regulation of protein dephosphorylation
CL107Contig2	24.2889	48.3338	0.244031	0.00504887	-7.62982	0.000101776	0.0520766	Down	1.64233	1.36798	0.604497	2.03e-88	0.000287589	0.01392	1872
CL10850Contig1	33.7128	67.4257	0	0	#NAME?	0.000824722	0.213713	Down	0.335111	3.24804	0.863171	0	0	0	2042
CL10854Contig1	4369.84	6413.06	2326.63	0.362796	-1.46277	0.0428079	1	Down	102.482	88.8193	75.9651	35.6901	36.1135	45.7184	3201	gi|919083049|ref|XP_013378890.1|PREDICTED: leucine-rich repeat-containing protein 59-like [Lingula anatina]	1.6e-51	sp|Q922Q8|LRC59_MOUSE	1e-41	Leucine-rich repeat-containing protein 59	KOG0473	2e-34	Leucine-rich repeat protein							GO:0005913;GO:0005783;GO:0005789;GO:0016021;GO:0016020;GO:0042645;GO:0005635;GO:0031090;GO:0098641;GO:0044822	cell-cell adherens junction|endoplasmic reticulum|endoplasmic reticulum membrane|integral component of membrane|membrane|mitochondrial nucleoid|nuclear envelope|organelle membrane|cadherin binding involved in cell-cell adhesion|poly(A) RNA binding
CL10858Contig1	54.6161	99.5807	9.65148	0.0969212	-3.36704	0.0444532	1	Down	0.646241	4.74097	6.91834	0.886852	0.512054	0.0895066	959
CL10859Contig1	721.894	1315.76	128.028	0.0973036	-3.36136	0.0370207	1	Down	45.6083	28.5144	96.9001	3.28272	7.25697	12.9901	923
CL10974Contig1	1617.9	2688.94	546.869	0.203377	-2.29777	0.00977643	0.822991	Down	38.8504	54.4629	77.2859	17.3568	14.0632	12.4474	1957	gi|959073390|ref|XP_014740172.1|PREDICTED: beta,beta-carotene 9',10'-oxygenase [Sturnus vulgaris]	2.4e-40	sp|Q9VFS2|NINAB_DROME	4e-101	Carotenoid isomerooxygenase	KOG1285	1e-101	Beta, beta-carotene 15,15'-dioxygenase and related enzymes							GO:0003834;GO:0010436;GO:0046872;GO:0004497;GO:0004744;GO:0016119;GO:0055114;GO:0007602;GO:0007604;GO:0007603;GO:0042574;GO:0042572;GO:0016063;GO:0035238;GO:0009110	beta-carotene 15,15'-monooxygenase activity|carotenoid dioxygenase activity|metal ion binding|monooxygenase activity|retinal isomerase activity|carotene metabolic process|oxidation-reduction process|phototransduction|phototransduction, UV|phototransduction, visible light|retinal metabolic process|retinol metabolic process|rhodopsin biosynthetic process|vitamin A biosynthetic process|vitamin biosy…
CL10979Contig1	1392.05	2072.65	711.449	0.343256	-1.54264	0.0403106	1	Down	21.3126	29.5461	24.7737	13.1779	5.87669	13.2419	3568	gi|930671877|gb|KPJ12571.1|putative glutamine-dependent NAD(+) synthetase [Papilio machaon]	4.5e-121	sp|Q6IA69|NADE_HUMAN	3e-164	Glutamine-dependent NAD(+) synthetase	KOG2303	5e-165	Predicted NAD synthase, contains CN hydrolase domain	ko00760	Nicotinate and nicotinamide metabolism	1	K01950	E6.3.5.1, NADSYN1, QNS1, nadE	NAD+ synthase (glutamine-hydrolysing)	GO:0005737;GO:0005829;GO:0005524;GO:0004359;GO:0003952;GO:0009435;GO:0019674	cytoplasm|cytosol|ATP binding|glutaminase activity|NAD+ synthase (glutamine-hydrolyzing) activity|NAD biosynthetic process|NAD metabolic process
CL11004Contig1	1002.3	1747.16	257.445	0.147351	-2.76267	0.000550237	0.169962	Down	27.0223	47.9469	44.3996	2.72832	8.73783	11.6441	1868	gi|1067087399|ref|XP_018027692.1|PREDICTED: uncharacterized protein LOC108682940 [Hyalella azteca]	7.5e-29
CL11005Contig1	877.078	1744.95	9.20712	0.00527644	-7.56622	8.51e-07	0.00125322	Down	28.7633	26.8849	54.2709	0.143791	0.44684	0.142046	1950	gi|209887012|gb|ACI94903.1|cytochrome P450 CYP379A1 [Carcinus maenas]	4e-112	sp|Q27712|CP2L1_PANAR	2e-114	Cytochrome P450 2L1	KOG0156	2e-80	Cytochrome P450 CYP2 subfamily	ko00981	Insect hormone biosynthesis	1	K14985	CYP18A1	26-hydroxylase	GO:0005789;GO:0031090;GO:0070330;GO:0020037;GO:0005506	endoplasmic reticulum membrane|organelle membrane|aromatase activity|heme binding|iron ion binding
CL11023Contig1	2320.24	3739.42	901.069	0.240965	-2.0531	0.00658491	0.680743	Down	53.2779	62.6843	64.6726	12.7337	21.3874	20.381	2670	gi|1067083308|ref|XP_018025503.1|PREDICTED: cytochrome P450 9e2-like isoform X3 [Hyalella azteca]	5e-85	sp|Q964T2|CP9E2_BLAGE	2e-82	Cytochrome P450 9e2	KOG0158	3e-78	Cytochrome P450 CYP3/CYP5/CYP6/CYP9 subfamilies							GO:0005789;GO:0031090;GO:0020037;GO:0005506;GO:0004497;GO:0016705	endoplasmic reticulum membrane|organelle membrane|heme binding|iron ion binding|monooxygenase activity|oxidoreductase activity, acting on paired donors, with incorporation or reduction of molecular oxygen
CL11027Contig1	2729.68	629.064	4830.3	7.67856	2.94084	0.00187071	0.360862	Up	14.522	8.84505	9.4809	48.1946	153.088	100.806	2563
CL11054Contig1	15184.7	22195.6	8173.74	0.368259	-1.44121	0.0377839	1	Down	411.617	432.266	531.393	331.457	216.773	38.4862	2062	gi|728807|sp|P80360.1|ADHX_MYXGLRecName: Full=Alcohol dehydrogenase class-3; AltName: Full=Alcohol dehydrogenase class-III; AltName: Full=Glutathione-dependent formaldehyde dehydrogenase; Short=FALDH; Short=FDH; Short=GSH-FDH; AltName: Full=S-(hydroxymethyl)glutathione dehydrogenase	3.1e-100	sp|P79896|ADHX_SPAAU	2e-126	Alcohol dehydrogenase class-3	KOG0022	2e-124	Alcohol dehydrogenase, class III	ko05204;ko00350;ko00010;ko00680;ko00071;ko00830;ko01200;ko01220;ko00625;ko00626;ko00980;ko00982	Chemical carcinogenesis|Tyrosine metabolism|Glycolysis / Gluconeogenesis|Methane metabolism|Fatty acid degradation|Retinol metabolism|Carbon metabolism|Degradation of aromatic compounds|Chloroalkane and chloroalkene degradation|Naphthalene degradation|Metabolism of xenobiotics by cytochrome P450|Drug metabolism - cytochrome P450	12	K00121	frmA, ADH5, adhC	S-(hydroxymethyl)glutathione dehydrogenase / alcohol dehydrogenase	GO:0005737;GO:0004022;GO:0051903;GO:0008270;GO:0006069	cytoplasm|alcohol dehydrogenase (NAD) activity|S-(hydroxymethyl)glutathione dehydrogenase activity|zinc ion binding|ethanol oxidation
CL11065Contig1	66.2471	14.662	117.832	8.0366	3.00659	0.0300018	1	Up	1.22472	0.240971	0.600063	1.8098	11.2977	6.33087	972
CL11152Contig1	5607.2	910.657	10303.7	11.3146	3.50012	0.0195459	1	Up	15.2518	54.8565	8.29757	450.205	450.363	32.757	1627
CL11153Contig1	344.395	519.483	169.308	0.325916	-1.61743	0.0266647	1	Down	19.5329	15.3288	10.3461	5.99913	7.09981	3.51912	1571	gi|1067083457|ref|XP_018025587.1|PREDICTED: angiopoietin-related protein 2-like [Hyalella azteca]	5.1e-20	sp|O15123|ANGP2_HUMAN	2e-34	Angiopoietin-2	KOG2579	5e-35	Ficolin and related extracellular proteins
CL11190Contig1	17.6513	32.181	3.12161	0.0970018	-3.36584	0.048538	1	Down	1.44981	4.22083	4.49114	0.607499	0	0.741491	396
CL1123Contig1	280.161	1.22828	559.093	455.185	8.83031	0.00311263	0.467361	Up	0.00944855	0.00308894	0	0	4.45682	2.04922	13793	gi|557184047|emb|CDI85361.1|RNA pseudouridine synthase domain containing protein, putative [Eimeria praecox]	7e-15
CL11251Contig1	528.858	843.614	214.102	0.253791	-1.97829	0.0221534	1	Down	13.9951	13.431	12.4722	0.892182	0.209648	13.4732	2785	gi|926622233|ref|XP_013776493.1|PREDICTED: glutaredoxin-related protein 5, mitochondrial-like isoform X2 [Limulus polyphemus]	9.4e-45	sp|Q6PBM1|GLRX5_DANRE	4e-48	Glutaredoxin-related protein 5, mitochondrial	KOG0911	7e-53	Glutaredoxin-related protein							GO:0005737;GO:0005739;GO:0051537;GO:0009055;GO:0046872;GO:0015035;GO:0045454;GO:0030097;GO:0016226	cytoplasm|mitochondrion|2 iron, 2 sulfur cluster binding|electron carrier activity|metal ion binding|protein disulfide oxidoreductase activity|cell redox homeostasis|hemopoiesis|iron-sulfur cluster assembly
CL11267Contig1	34.6791	8.6064	60.7518	7.05891	2.81945	0.0282577	1	Up	0.638604	0.0626719	0.035737	0.860116	1.71806	2.9352	1858	gi|941507805|gb|ALK82308.1|acyl-CoA synthetase [Macrobrachium nipponense]	5.2e-232	sp|Q9M0X9|4CLL7_ARATH	4e-86	4-coumarate--CoA ligase-like 7	KOG1176	1e-86	Acyl-CoA synthetase							GO:0005777;GO:0005524;GO:0004321;GO:0016874;GO:0009695;GO:0031408	peroxisome|ATP binding|fatty-acyl-CoA synthase activity|ligase activity|jasmonic acid biosynthetic process|oxylipin biosynthetic process
CL11270Contig1	516.268	954.132	78.4036	0.0821728	-3.6052	0.0105112	0.849592	Down	8.65101	15.0641	26.9338	1.91173	2.67719	0.632383	2268	gi|1067095713|ref|XP_018009787.1|PREDICTED: proton-coupled amino acid transporter 4-like [Hyalella azteca]	4.5e-105	sp|Q9VT04|PATH_DROME	7e-83	Proton-coupled amino acid transporter-like protein pathetic {ECO:0000305}	KOG1304	2e-117	Amino acid transporters	ko04138	Autophagy - yeast	1	K14209	SLC36A, PAT	solute carrier family 36 (proton-coupled amino acid transporter)	GO:0030424;GO:0030425;GO:0036019;GO:0016021;GO:0031902;GO:0005765;GO:0043025;GO:0043204;GO:0005886;GO:0015171;GO:0003333;GO:0097484;GO:0048813;GO:0040007;GO:0032536;GO:0040008;GO:0044719	axon|dendrite|endolysosome|integral component of membrane|late endosome membrane|lysosomal membrane|neuronal cell body|perikaryon|plasma membrane|amino acid transmembrane transporter activity|amino acid transmembrane transport|dendrite extension|dendrite morphogenesis|growth|regulation of cell projection size|regulation of growth|regulation of imaginal disc-derived wing size
CL11312Contig1	22856.3	34059.4	11653.2	0.342145	-1.54732	0.0219315	1	Down	723.594	634.333	480.02	398.39	191.787	117.926	2495
CL11335Contig1	3084.05	4509.7	1658.4	0.367741	-1.44324	0.0475387	1	Down	87.7581	120.467	50.1511	39.8276	12.1617	64.6351	2397	gi|939691685|ref|XP_014289843.1|PREDICTED: uncharacterized protein LOC106689409 [Halyomorpha halys]	2.8e-147				KOG4735	0	Extracellular protein with conserved cysteines
CL1133Contig1	229.812	74.0183	385.605	5.20959	2.38117	0.00502551	0.611755	Up	2.72095	1.87668	0.727642	5.76905	14.5655	10.9874	1981
CL11354Contig1	2939.14	776.025	5102.26	6.57487	2.71696	0.0173911	1	Up	12.0843	29.0684	2.87737	94.276	166.966	46.7966	2525
CL11355Contig1	994.144	1599.4	388.887	0.243145	-2.04011	0.00503736	0.611964	Down	35.1161	17.5509	35.0503	9.75093	13.9484	0.865713	2339
CL11357Contig1	331.889	537.074	126.705	0.235917	-2.08365	0.0079011	0.747731	Down	7.25644	10.6919	10.4044	4.8435	1.37202	1.80517	2427	gi|1067105175|ref|XP_018013547.1|PREDICTED: adenylate kinase isoenzyme 1-like [Hyalella azteca]	1.7e-95	sp|Q20140|KAD1_CAEEL	4e-62	Adenylate kinase isoenzyme 1 {ECO:0000255|HAMAP-Rule:MF_03171}	KOG3079	9e-63	Uridylate kinase/adenylate kinase	ko00730;ko00230	Thiamine metabolism|Purine metabolism	2	K00939	adk, AK	adenylate kinase	GO:0005737;GO:0004017;GO:0005524;GO:0004550;GO:0046034;GO:0009142	cytoplasm|adenylate kinase activity|ATP binding|nucleoside diphosphate kinase activity|ATP metabolic process|nucleoside triphosphate biosynthetic process
CL11432Contig1	131.029	243.631	18.4278	0.075638	-3.72474	6.35e-05	0.0364954	Down	4.98684	5.97453	3.87777	0.600642	0.179663	0.576109	2200	gi|1067080776|ref|XP_018024140.1|PREDICTED: UDP-glucuronosyltransferase-like isoform X4 [Hyalella azteca]	5.9e-92	sp|Q6ZQM8|UD17C_MOUSE	8e-53	UDP-glucuronosyltransferase 1-7C	KOG1192	4e-64	UDP-glucuronosyl and UDP-glucosyl transferase	ko05204;ko00040;ko00053;ko00140;ko00830;ko00860;ko00980;ko00982;ko00983	Chemical carcinogenesis|Pentose and glucuronate interconversions|Ascorbate and aldarate metabolism|Steroid hormone biosynthesis|Retinol metabolism|Porphyrin and chlorophyll metabolism|Metabolism of xenobiotics by cytochrome P450|Drug metabolism - cytochrome P450|Drug metabolism - other enzymes	9	K00699	UGT	glucuronosyltransferase	GO:0016021;GO:0015020;GO:0009813;GO:0052696;GO:0052697	integral component of membrane|glucuronosyltransferase activity|flavonoid biosynthetic process|flavonoid glucuronidation|xenobiotic glucuronidation
CL11446Contig1	134.806	63.7088	205.902	3.23193	1.69239	0.0393671	1	Up	1.18246	0.795816	0.735672	1.32038	3.50007	6.2743	3168	gi|762083705|ref|XP_011424311.1|PREDICTED: tetratricopeptide repeat protein 33 [Crassostrea gigas]	7.3e-41	sp|Q6DI40|TTC33_DANRE	1e-42	Tetratricopeptide repeat protein 33	KOG0553	2e-39	TPR repeat-containing protein
CL11479Contig1	259.499	463.588	55.4087	0.119521	-3.06466	0.00171961	0.34494	Down	4.94819	10.6257	11.8292	1.39251	1.43758	1.32473	2108	gi|326579693|gb|ADZ96218.1|JHE-like carboxylesterase 2 [Pandalopsis japonica]	3.4e-170	sp|B2D0J5|EST6_APIME	1e-69	Venom carboxylesterase-6	KOG1516	1e-65	Carboxylesterase and related proteins	ko00983	Drug metabolism - other enzymes	1	K03927	CES2	carboxylesterase 2	GO:0005576;GO:0052689	extracellular region|carboxylic ester hydrolase activity
CL1147Contig2	25.6947	3.43016	47.9593	13.9817	3.80546	0.0081691	0.754478	Up	0.0015312	0.169607	0.029129	0.460175	1.1498	1.72105	2420
CL11481Contig1	23910.1	11980.7	35839.4	2.99142	1.58083	0.0185386	1	Up	314.948	124.058	307.948	1018.08	446.325	1432.95	2052	gi|1067108157|ref|XP_018013903.1|PREDICTED: 2-hydroxyacylsphingosine 1-beta-galactosyltransferase-like [Hyalella azteca]	2.3e-134	sp|Q16880|CGT_HUMAN	1e-66	2-hydroxyacylsphingosine 1-beta-galactosyltransferase	KOG1192	6e-82	UDP-glucuronosyl and UDP-glucosyl transferase	ko05204;ko00040;ko00053;ko00140;ko00830;ko00860;ko00980;ko00982;ko00983	Chemical carcinogenesis|Pentose and glucuronate interconversions|Ascorbate and aldarate metabolism|Steroid hormone biosynthesis|Retinol metabolism|Porphyrin and chlorophyll metabolism|Metabolism of xenobiotics by cytochrome P450|Drug metabolism - cytochrome P450|Drug metabolism - other enzymes	9	K00699	UGT	glucuronosyltransferase
CL11502Contig1	3939.04	6853.61	1024.47	0.149479	-2.74199	0.000170421	0.0734977	Down	235.384	91.9346	94.4203	29.1694	19.3316	23.6846	2251	gi|854938357|gb|AKN79605.1|juvenile hormone esterase-like protein [Portunus trituberculatus]	5.2e-163	sp|P35502|ESTF_MYZPE	1e-55	Esterase FE4	KOG1516	9e-64	Carboxylesterase and related proteins	ko00564;ko04725	Glycerophospholipid metabolism|Cholinergic synapse	2	K01049	ACHE	acetylcholinesterase	GO:0052689	carboxylic ester hydrolase activity
CL11512Contig1	158.723	266.565	50.8821	0.190881	-2.38926	0.00454561	0.585494	Down	3.2094	7.92232	4.74989	1.19944	1.72982	0.62673	2192						KOG4185	4e-07	Predicted E3 ubiquitin ligase
CL11563Contig1	136.513	244.64	28.3866	0.116034	-3.10738	0.000620799	0.182842	Down	2.60291	6.14034	5.41001	0.183562	1.4209	0.406192	2191	gi|1061481274|gb|ODM98638.1|Major facilitator superfamily domain-containing protein 6, partial [Orchesella cincta]	5.3e-16	sp|Q6ZSS7|MFSD6_HUMAN	3e-07	Major facilitator superfamily domain-containing protein 6	KOG3762	6e-39	Predicted transporter							GO:0016021;GO:0016020	integral component of membrane|membrane
CL11565Contig1	83607.4	138636	28579.1	0.206145	-2.27827	0.00244889	0.417254	Down	2120.46	3541.41	3724.06	752.482	913.575	758.709	1869
CL11584Contig1	319.155	150.025	488.284	3.25467	1.70251	0.0489199	1	Up	5.96306	2.89214	4.58924	26.0991	15.5425	9.04159	1467
CL11601Contig1	1568.61	2396.57	740.654	0.309048	-1.6941	0.0198072	1	Down	112.196	47.1708	27.3679	12.928	32.8808	17.8327	1838
CL11603Contig1	1127.37	9.16695	2245.58	244.965	7.93643	0.039495	1	Up	1.58774	0	0.199581	8.94491	30.5913	515.298	769			sp|O76217|PE1_ANOGA	2e-10	Peritrophin-1										GO:0005576;GO:0008061;GO:0006030	extracellular region|chitin binding|chitin metabolic process
CL11619Contig1	16927.3	26087.7	7767.01	0.297727	-1.74794	0.0175907	1	Down	242.719	227.245	254.897	61.7547	114.701	89.7764	4668	gi|640780995|ref|XP_008046109.1|PREDICTED: biotinidase [Carlito syrichta]	2.7e-12	sp|A6QQ07|BTD_BOVIN	7e-31	Biotinidase	KOG0806	2e-28	Carbon-nitrogen hydrolase	ko00780;ko04977	Biotin metabolism|Vitamin digestion and absorption	2	K01435	BTD	biotinidase	GO:0005615;GO:0047708;GO:0016810;GO:0006768;GO:0007417	extracellular space|biotinidase activity|hydrolase activity, acting on carbon-nitrogen (but not peptide) bonds|biotin metabolic process|central nervous system development
CL11674Contig1	23.5613	0	47.1227	Inf	Inf	0.000105702	0.0536308	Up	0.00163632	2.76e-09	1.86e-13	2.18268	0.252455	2.0489	1723
CL11683Contig1	451.859	674.98	228.738	0.338881	-1.56115	0.0485033	1	Down	17.6649	20.3313	16.3869	5.85529	5.82896	11.6016	1637	gi|966704613|gb|KTG36854.1|hypothetical protein cypCar_00009449 [Cyprinus carpio]	1.2e-47	sp|Q4V8V2|NUD17_DANRE	3e-57	Nucleoside diphosphate-linked moiety X motif 17										GO:0016787;GO:0046872	hydrolase activity|metal ion binding
CL11689Contig1	727.18	1074.04	380.316	0.354097	-1.49778	0.0433223	1	Down	31.483	23.4114	41.6972	17.963	18.0143	4.81939	1402	gi|1067092285|ref|XP_018007952.1|PREDICTED: ester hydrolase C11orf54 homolog [Hyalella azteca]	3.4e-92	sp|Q91V76|CK054_MOUSE	2e-117	Ester hydrolase C11orf54 homolog	KOG4048	9e-104	Uncharacterized conserved protein							GO:0070062;GO:0005634;GO:0016788;GO:0008270	extracellular exosome|nucleus|hydrolase activity, acting on ester bonds|zinc ion binding
CL1170Contig2	33.239	57.2284	9.24966	0.161627	-2.62926	0.0264618	1	Down	1.00804	1.03519	0.530501	0.254071	0.109388	0.105232	3050
CL11755Contig1	202.656	338.452	66.8596	0.197545	-2.33975	0.0138548	0.952401	Down	7.39599	8.56725	14.1886	2.84699	3.56634	0.861254	1387	gi|1069813535|ref|XP_018330312.1|PREDICTED: dipeptidase 1-like [Agrilus planipennis]	1.3e-93	sp|P16444|DPEP1_HUMAN	1e-112	Dipeptidase 1	KOG4127	1e-127	Renal dipeptidase							GO:0031225;GO:0045177;GO:0016324;GO:0070062;GO:0005615;GO:0031528;GO:0005886;GO:0043027;GO:0016805;GO:0008239;GO:0034235;GO:0070573;GO:0008235;GO:0072341;GO:0008270;GO:0016999;GO:0072340;GO:0071277;GO:0035690;GO:0071732;GO:0006749;GO:0050667;GO:0006691;GO:0043066;GO:0030336;GO:0043154;GO:0006805	anchored component of membrane|apical part of cell|apical plasma membrane|extracellular exosome|extracellular space|microvillus membrane|plasma membrane|cysteine-type endopeptidase inhibitor activity involved in apoptotic process|dipeptidase activity|dipeptidyl-peptidase activity|GPI anchor binding|metallodipeptidase activity|metalloexopeptidase activity|modified amino acid binding|zinc ion bindi…
CL11808Contig1	85.2445	142.693	27.7957	0.194794	-2.35998	0.00746236	0.726713	Down	5.0344	5.81059	2.92284	2.41096	0.322681	0.105418	1416
CL11816Contig1	770.205	129.176	1411.23	10.9249	3.44955	0.000396521	0.134246	Up	3.08688	2.19795	1.13003	12.3134	39.5705	28.875	2819	gi|1058182894|gb|JAS95095.1|hypothetical protein g.38129 [Homalodisca liturata]	2.4e-13
CL11841Contig1	9336.58	16571.1	2102.03	0.126849	-2.97881	0.0114485	0.878322	Down	454.057	265.399	676.562	38.495	57.9664	149.98	1470	gi|1022772350|gb|KZS16524.1|Alcohol dehydrogenase A [Daphnia magna]	9.6e-96	sp|Q9JII6|AK1A1_MOUSE	1e-79	Alcohol dehydrogenase [NADP(+)]	KOG1577	3e-93	Aldo/keto reductase family proteins	ko00010;ko00040;ko00561;ko01220;ko00930	Glycolysis / Gluconeogenesis|Pentose and glucuronate interconversions|Glycerolipid metabolism|Degradation of aromatic compounds|Caprolactam degradation	5	K00002	AKR1A1, adh	alcohol dehydrogenase (NADP+)	GO:0016324;GO:0005829;GO:0070062;GO:0005615;GO:0008106;GO:0004032;GO:0047939;GO:0046185;GO:0042840;GO:0019853	apical plasma membrane|cytosol|extracellular exosome|extracellular space|alcohol dehydrogenase (NADP+) activity|alditol:NADP+ 1-oxidoreductase activity|L-glucuronate reductase activity|aldehyde catabolic process|D-glucuronate catabolic process|L-ascorbic acid biosynthetic process
CL11852Contig1	489.336	778.633	200.039	0.256911	-1.96066	0.0271805	1	Down	18.3376	18.362	31.3392	5.00561	12.8466	3.78366	1422	gi|1083285316|ref|XP_018591253.1|PREDICTED: 3-hydroxybutyrate dehydrogenase type 2 [Scleropages formosus]	1.9e-65	sp|C1C4R8|BDH2_LITCT	7e-81	3-hydroxybutyrate dehydrogenase type 2	KOG0725	3e-72	Reductases with broad range of substrate specificities	ko00650;ko00072	Butanoate metabolism|Synthesis and degradation of ketone bodies	2	K00019	E1.1.1.30, bdh	3-hydroxybutyrate dehydrogenase	GO:0005737;GO:0003858;GO:0016628;GO:0042168;GO:0055072;GO:0019290	cytoplasm|3-hydroxybutyrate dehydrogenase activity|oxidoreductase activity, acting on the CH-CH group of donors, NAD or NADP as acceptor|heme metabolic process|iron ion homeostasis|siderophore biosynthetic process
CL11876Contig1	271.522	482.476	60.5672	0.125534	-2.99385	0.000168573	0.0732236	Down	15.9681	12.8888	9.5676	4.40621	0.0768482	0.865982	1701	gi|930658817|gb|KPJ00999.1|Recombination repair protein 1 [Papilio xuthus]	4.7e-107	sp|A0MTA1|APEX1_DANRE	3e-112	DNA-(apurinic or apyrimidinic site) lyase	KOG1294	2e-112	Apurinic/apyrimidinic endonuclease and related enzymes	ko03410	Base excision repair	1	K10771	APEX1	AP endonuclease 1	GO:0005783;GO:0005739;GO:0016607;GO:0005730;GO:0005634;GO:0003677;GO:0003906;GO:0008311;GO:0046872;GO:0003723;GO:0006284;GO:0080111;GO:0060047;GO:0001947;GO:0043066;GO:0010628	endoplasmic reticulum|mitochondrion|nuclear speck|nucleolus|nucleus|DNA binding|DNA-(apurinic or apyrimidinic site) lyase activity|double-stranded DNA 3'-5' exodeoxyribonuclease activity|metal ion binding|RNA binding|base-excision repair|DNA demethylation|heart contraction|heart looping|negative regulation of apoptotic process|positive regulation of gene expression
CL11902Contig1	793.107	1213.39	372.82	0.307254	-1.7025	0.0262044	1	Down	23.3236	38.3385	25.1504	9.45634	8.53525	15.3622	1842
CL1193Contig1	6.92777	0	13.8555	Inf	Inf	0.0394716	1	Up	0	0	0	0.815637	1.89391	2.71527	436
CL11952Contig1	812.928	1413.95	211.91	0.149871	-2.73821	0.000410068	0.136439	Down	14.6362	18.2643	18.3678	3.43385	3.25603	2.6818	3554	gi|1067066263|ref|XP_018017153.1|PREDICTED: failed axon connections homolog [Hyalella azteca]	1.1e-60	sp|D3ZAT9|FAXC_RAT	3e-33	Failed axon connections homolog	KOG4244	1e-33	Failed axon connections (fax) protein/glutathione S-transferase-like protein							GO:0016021	integral component of membrane
CL11955Contig1	3797.66	2035.02	5560.3	2.73231	1.45012	0.0442087	1	Up	37.0644	63.344	33.4623	63.2377	214.459	165.192	2034	gi|1067101430|ref|XP_018012843.1|PREDICTED: serine/threonine-protein phosphatase CPPED1-like [Hyalella azteca]	5.5e-97	sp|Q28FE0|CPPED_XENTR	1e-94	Serine/threonine-protein phosphatase CPPED1	KOG1378	6e-90	Purple acid phosphatase							GO:0005737;GO:0046872;GO:0004721	cytoplasm|metal ion binding|phosphoprotein phosphatase activity
CL11956Contig1	1982.05	2890.7	1073.39	0.371327	-1.42924	0.0361803	1	Down	52.7672	101.073	59.6789	45.2169	36.2639	8.06625	1788	gi|808882662|gb|KKF29995.1|D-beta-hydroxybutyrate dehydrogenase, mitochondrial [Larimichthys crocea]	4.5e-60	sp|Q80XN0|BDH_MOUSE	3e-87	D-beta-hydroxybutyrate dehydrogenase, mitochondrial {ECO:0000305}	KOG1610	8e-83	Corticosteroid 11-beta-dehydrogenase and related short chain-type dehydrogenases	ko00650;ko00072	Butanoate metabolism|Synthesis and degradation of ketone bodies	2	K00019	E1.1.1.30, bdh	3-hydroxybutyrate dehydrogenase	GO:0005737;GO:0099617;GO:0005743;GO:0005759;GO:0005739;GO:0005654;GO:0003858	cytoplasm|matrix side of mitochondrial inner membrane|mitochondrial inner membrane|mitochondrial matrix|mitochondrion|nucleoplasm|3-hydroxybutyrate dehydrogenase activity
CL11965Contig1	2278.06	4.19214	4551.94	1085.83	10.0846	1.07e-05	0.00858321	Up	0.366646	0.000173096	1.34e-07	0.0371746	188.309	243.967	1804	gi|937655761|gb|ALI93849.1|TSPAN8 [Litopenaeus vannamei]	6.9e-80	sp|Q3SZR9|TSN3_BOVIN	8e-12	Tetraspanin-3	KOG3882	3e-12	Tetraspanin family integral membrane protein	ko04142;ko05205	Lysosome|Proteoglycans in cancer	2	K06497	CD63, MLA1, TSPAN30	CD63 antigen	GO:0005887;GO:0007166	integral component of plasma membrane|cell surface receptor signaling pathway
CL11978Contig1	2925.75	95.1519	5756.35	60.4964	5.91878	0.000295627	0.110866	Up	1.74493	1.91183	2.14495	21.0783	154.911	300.718	2103	gi|309380138|gb|ADO65982.1|cathepsin A [Eriocheir sinensis]	1.4e-116	sp|Q3MI05|PPGB_BOVIN	2e-128	Lysosomal protective protein 20 kDa chain	KOG1282	2e-125	Serine carboxypeptidases (lysosomal cathepsin A)	ko04142;ko04614	Lysosome|Renin-angiotensin system	2	K13289	CTSA, CPY	cathepsin A (carboxypeptidase C)	GO:0005764;GO:0005654;GO:0004185;GO:0051603	lysosome|nucleoplasm|serine-type carboxypeptidase activity|proteolysis involved in cellular protein catabolic process
CL12000Contig1	737.738	1372.9	102.575	0.0747143	-3.74247	2.89e-06	0.00323646	Down	42.9201	21.5374	38.0326	5.21597	2.04467	1.74727	1738	gi|558633449|gb|AHA83583.1|C-type lectin 2 [Marsupenaeus japonicus]	6.2e-54
CL12039Contig1	2457.93	3903.46	1012.4	0.259361	-1.94697	0.00643806	0.672521	Down	15.6373	31.3364	14.9031	7.42424	6.32584	4.97308	8451	gi|918463922|gb|ALA09304.1|cytochrome P450 NADPH reductase [Eriocheir sinensis]	0	sp|Q27597|NCPR_DROME	0	NADPH--cytochrome P450 reductase {ECO:0000255|HAMAP-Rule:MF_03212}	KOG1158	0	NADP/FAD dependent oxidoreductase							GO:0012505;GO:0005789;GO:0016021;GO:0005811;GO:0030586;GO:0010181;GO:0003958	endomembrane system|endoplasmic reticulum membrane|integral component of membrane|lipid particle|[methionine synthase] reductase activity|FMN binding|NADPH-hemoprotein reductase activity
CL12047Contig1	2622.6	962.361	4282.85	4.45035	2.15392	0.00396164	0.543327	Up	42.0739	10.1807	23.5672	110.029	185.424	97.6525	1702	gi|906467193|gb|KNC28456.1|putative poly(U)-specific endoribonuclease [Lucilia cuprina]	7.8e-40	sp|Q9PTU6|ENDOU_PAROL	2e-62	Poly(U)-specific endoribonuclease	KOG2849	3e-54	Placental protein 11							GO:0005576;GO:0004521;GO:0046872;GO:0030247;GO:0003723;GO:0005044;GO:0006955	extracellular region|endoribonuclease activity|metal ion binding|polysaccharide binding|RNA binding|scavenger receptor activity|immune response
CL120Contig3	253.865	479.19	28.5394	0.0595577	-4.06957	0.00456713	0.585494	Down	7.30293	2.36765	9.32108	0.0716434	0.539016	0.95089	3132	gi|449687502|ref|XP_004211470.1|PREDICTED: zinc finger MYM-type protein 1-like [Hydra vulgaris]	7.8e-107	sp|Q5SVZ6|ZMYM1_HUMAN	3e-19	Zinc finger MYM-type protein 1										GO:0005737;GO:0005654;GO:0003677;GO:0000981;GO:0008270	cytoplasm|nucleoplasm|DNA binding|RNA polymerase II transcription factor activity, sequence-specific DNA binding|zinc ion binding
CL12107Contig1	392.451	690.748	94.1549	0.136309	-2.87505	0.000117973	0.0569837	Down	32.4756	16.3798	9.97924	5.90822	2.04298	0.366431	1658	gi|1067094944|ref|XP_018009371.1|PREDICTED: pancreatic triacylglycerol lipase-like isoform X1 [Hyalella azteca]	6.8e-31	sp|Q17RR3|LIPR3_HUMAN	1e-49	Pancreatic lipase-related protein 3				ko00561;ko04972;ko04975;ko04977	Glycerolipid metabolism|Pancreatic secretion|Fat digestion and absorption|Vitamin digestion and absorption	4	K14073	PNLIP, PL	pancreatic triacylglycerol lipase	GO:0005576;GO:0004806;GO:0016042	extracellular region|triglyceride lipase activity|lipid catabolic process
CL12109Contig1	148.599	60.6865	236.511	3.89726	1.96246	0.0256786	1	Up	1.55751	2.72155	0.309762	3.52151	7.46518	9.44971	1918
CL12114Contig1	153.792	263.604	43.9794	0.166839	-2.58347	0.00222188	0.401654	Down	3.23735	5.08081	4.06381	1.0125	1.16697	0.188813	2769	gi|1067101292|ref|XP_018012770.1|PREDICTED: facilitated trehalose transporter Tret1-like isoform X2 [Hyalella azteca]	1.4e-57	sp|A9ZSY2|TRET1_APILI	2e-64	Facilitated trehalose transporter Tret1 {ECO:0000303|PubMed:20035867}	KOG0254	5e-58	Predicted transporter (major facilitator superfamily)							GO:0016021;GO:0005886;GO:0015574;GO:0015771	integral component of membrane|plasma membrane|trehalose transmembrane transporter activity|trehalose transport
CL12145Contig1	54.8403	89.2066	20.4741	0.229513	-2.12335	0.041972	1	Down	1.35687	3.02032	2.6436	0.719142	0.872006	0.363841	1615
CL1231Contig2	80.5085	137.578	23.4385	0.170365	-2.5533	0.0428844	1	Down	3.58886	0.626906	3.91191	0.556495	0.867733	0.257086	2119	gi|1061481274|gb|ODM98638.1|Major facilitator superfamily domain-containing protein 6, partial [Orchesella cincta]	1.4e-21	sp|Q8CBH5|MFSD6_MOUSE	2e-13	Major facilitator superfamily domain-containing protein 6	KOG3762	9e-55	Predicted transporter							GO:0016021;GO:0016020;GO:0002250	integral component of membrane|membrane|adaptive immune response
CL1233Contig1	372.016	693.217	50.8159	0.0733045	-3.76995	0.0224237	1	Down	0.0237972	8.59318	4.72471	0.960224	0.0247056	0.179457	6551	gi|585706057|ref|XP_006823753.1|PREDICTED: uncharacterized protein LOC102809855 [Saccoglossus kowalevskii]	2.6e-06				KOG0017	5e-45	FOG: Transposon-encoded proteins with TYA, reverse transcriptase, integrase domains in various combinations
CL12459Contig1	63.7945	11.6059	115.983	9.99349	3.32099	0.039179	1	Up	0.320549	0.199875	0.201078	1.42675	5.24835	1.40874	2209
CL12486Contig1	111.603	32.6385	190.568	5.83876	2.54566	0.0486425	1	Up	3.46019	2.16011	0.343627	1.816	13.1295	26.4285	804
CL1265Contig2	31.5673	5.89518	57.2394	9.70953	3.2794	0.0311294	1	Up	0.643429	0.404724	0.141926	6.59037	3.75496	1.01121	751
CL12683Contig1	9.95391	0	19.9078	Inf	Inf	0.0137206	0.950532	Up	4.99e-18	6.5e-19	8.67e-30	0.00225438	1.67041	5.29784	520
CL12704Contig1	28.6579	49.0611	8.25464	0.168252	-2.5713	0.0437848	1	Down	1.29869	1.44	1.62882	0.27815	0.522153	0.074045	1445
CL12711Contig1	474.526	821.98	127.072	0.154593	-2.69346	0.0168313	1	Down	28.2569	40.6971	68.0434	12.9384	7.2212	6.8031	733
CL12852Contig1	158.671	292.515	24.8264	0.0848723	-3.55856	0.0230318	1	Down	17.7007	3.69793	23.7482	1.6059	1.53242	1.86675	796
CL12872Contig1	82.0333	12.8738	151.193	11.7442	3.55388	0.0117877	0.890762	Up	0.82213	0.247081	0.0501229	0.611397	5.55112	9.12438	1707
CL12875Contig1	243.472	361.509	125.435	0.346977	-1.52709	0.046576	1	Down	19.4604	23.5096	16.1607	8.52224	9.93458	5.39608	815
CL12898Contig1	82.7909	138.113	27.4684	0.198883	-2.33001	0.0111832	0.873502	Down	1.13445	1.05508	0.907479	0.284687	0.337761	0.076516	5905	gi|17862990|gb|AAL39972.1|SD07655p [Drosophila melanogaster]	0	sp|Q8HXQ5|MRP1_BOVIN	0	Multidrug resistance-associated protein 1	KOG0054	0	Multidrug resistance-associated protein/mitoxantrone resistance protein, ABC superfamily	ko02010;ko04071;ko05206;ko01523;ko04977	ABC transporters|Sphingolipid signaling pathway|MicroRNAs in cancer|Antifolate resistance|Vitamin digestion and absorption	5	K05665	ABCC1	ATP-binding cassette, subfamily C (CFTR/MRP), member 1	GO:0016021;GO:0005886;GO:0005524;GO:0042626	integral component of membrane|plasma membrane|ATP binding|ATPase activity, coupled to transmembrane movement of substances
CL12907Contig1	71.6748	110.499	32.8507	0.297295	-1.75003	0.0444602	1	Down	10.5058	4.51484	3.16574	0.249908	5.14068	0.318731	861	gi|1067077051|ref|XP_018022130.1|PREDICTED: transcription elongation factor SPT4-like [Hyalella azteca]	1.5e-47	sp|Q9TVQ5|SPT4H_DROME	9e-51	Transcription elongation factor SPT4	KOG3490	2e-48	Transcription elongation factor SPT4							GO:0032044;GO:0005634;GO:0005705;GO:0005703;GO:0008023;GO:0046982;GO:0000993;GO:0003727;GO:0003700;GO:0008270;GO:0006325;GO:0006397;GO:0032785;GO:0000122;GO:0032786;GO:0045944;GO:0034243;GO:0006368	DSIF complex|nucleus|polytene chromosome interband|polytene chromosome puff|transcription elongation factor complex|protein heterodimerization activity|RNA polymerase II core binding|single-stranded RNA binding|transcription factor activity, sequence-specific DNA binding|zinc ion binding|chromatin organization|mRNA processing|negative regulation of DNA-templated transcription, elongation|negative…
CL12918Contig1	69.7956	133.54	6.0512	0.0453138	-4.46391	0.00190143	0.363435	Down	3.78886	2.45859	6.45842	0.299303	0.105086	0.358418	1289
CL12923Contig1	19.9064	35.5508	4.26204	0.119886	-3.06026	0.0432494	1	Down	0.32438	0.740233	0.859165	0.184262	0.0931166	0	2293	gi|662186633|ref|XP_008483132.1|PREDICTED: leucine-rich repeat transmembrane neuronal protein 2-like [Diaphorina citri]	4.4e-21	sp|P35859|ALS_RAT	2e-15	Insulin-like growth factor-binding protein complex acid labile subunit	KOG0619	3e-28	FOG: Leucine rich repeat							GO:0042567;GO:0043231;GO:0005520;GO:0008022;GO:0007568;GO:0007155;GO:0007165	insulin-like growth factor ternary complex|intracellular membrane-bounded organelle|insulin-like growth factor binding|protein C-terminus binding|aging|cell adhesion|signal transduction
CL12932Contig1	28.8581	49.6041	8.11223	0.16354	-2.61229	0.0380218	1	Down	0.972277	1.81005	1.43475	0.72274	0	0.0499281	1520
CL12Contig3	337561	674642	479.727	0.000711083	-10.4577	0.00474147	0.596418	Down	2.75528	4693.21	608.346	0.299825	3.01563	0.991959	17448			sp|P0C6V7|R1AB_BEV	1e-06	Putative 2'-O-methyl transferase										GO:0033644;GO:0016021;GO:0005524;GO:0008234;GO:0004519;GO:0004527;GO:0004386;GO:0046872;GO:0003723;GO:0003968;GO:0006351;GO:0039694	host cell membrane|integral component of membrane|ATP binding|cysteine-type peptidase activity|endonuclease activity|exonuclease activity|helicase activity|metal ion binding|RNA binding|RNA-directed RNA polymerase activity|transcription, DNA-templated|viral RNA genome replication
CL12Contig4	230.461	460.678	0.244031	0.000529721	-10.8825	0.0275562	1	Down	2.53e-10	3.23948	32.3701	0	0	0.0378406	1372
CL13018Contig1	10.1772	20.3543	0	0	#NAME?	0.0169169	1	Down	0.157622	0.453542	1.2648	0	0	0	1246
CL13038Contig1	6.2326	12.4652	0	0	#NAME?	0.0457355	1	Down	1.93239	1.66956	0.990886	0	0	0	374
CL13069Contig1	37.9279	64.3247	11.5311	0.179264	-2.47984	0.0244981	1	Down	6.36966	3.10477	3.68066	2.08297	0.46328	0	658
CL13099Contig1	11.2503	21.5416	0.959004	0.0445186	-4.48945	0.0335049	1	Down	0.350583	2.85989	0.779637	0	0.178845	0	722
CL13109Contig1	2367.54	3376.74	1358.34	0.402264	-1.31379	0.0421921	1	Down	37.7803	17.9609	11.5567	8.24649	15.6084	5.65304	7091	gi|1067093313|ref|XP_018008507.1|PREDICTED: LOW QUALITY PROTEIN: NFX1-type zinc finger-containing protein 1-like, partial [Hyalella azteca]	4.9e-212	sp|Q8R151|ZNFX1_MOUSE	3e-120	NFX1-type zinc finger-containing protein 1	KOG1807	9e-117	Helicases							GO:0005634;GO:0044822;GO:0003700;GO:0008270	nucleus|poly(A) RNA binding|transcription factor activity, sequence-specific DNA binding|zinc ion binding
CL13121Contig1	9.76846	0	19.5369	Inf	Inf	0.0120322	0.900226	Up	0	0	0	1.91962	3.335	1.60838	443
CL13144Contig1	186.523	342.514	30.5326	0.0891426	-3.48774	0.00072227	0.197148	Down	66.9865	14.7761	29.405	2.00326	6.3668	2.92859	422
CL13189Contig1	89.1752	151.536	26.8149	0.176954	-2.49855	0.0062954	0.663357	Down	6.38046	13.8234	11.9776	6.22457	0.277358	0	598
CL13308Contig1	45.7965	89.6513	1.94164	0.0216577	-5.52897	0.0024607	0.417254	Down	0.297783	3.85382	1.59141	0.0486473	0.104712	0	2024	gi|675368932|gb|KFM61834.1|RNA-directed DNA polymerase from mobile element jockey, partial [Stegodyphus mimosarum]	6.1e-34	sp|P21328|RTJK_DROME	2e-10	RNA-directed DNA polymerase from mobile element jockey	KOG1075	4e-12	FOG: Reverse transcriptase							GO:0003964	RNA-directed DNA polymerase activity
CL13318Contig1	18.4215	33.0637	3.77928	0.114303	-3.12906	0.0453022	1	Down	1.38429	3.29119	2.33902	0.616884	0.169067	0.16028	609
CL13385Contig1	183.517	310.642	56.392	0.181534	-2.46169	0.00311285	0.467361	Down	8.51794	6.28338	6.95931	1.56253	1.94953	1.151	1883			sp|Q9QZE2|CLNK_MOUSE	7e-07	Cytokine-dependent hematopoietic cell linker										GO:0005622;GO:0006955;GO:0035556;GO:0007169	intracellular|immune response|intracellular signal transduction|transmembrane receptor protein tyrosine kinase signaling pathway
CL13401Contig1	13.1127	0	26.2255	Inf	Inf	0.006162	0.657251	Up	0	0	0	0.430681	1.06724	5.04622	724
CL13707Contig1	37.0289	70.5415	3.51635	0.049848	-4.32632	0.0175837	1	Down	0.478469	5.98534	1.91127	0	0.481439	0	1116
CL13708Contig1	50.9146	101.829	0	0	#NAME?	0.000246121	0.0975369	Down	0	10.9894	5.47156	0	0	0	787
CL1376Contig2	2493.01	3801.86	1184.17	0.31147	-1.68283	0.0121617	0.906543	Down	74.4624	78.7104	25.0093	26.9443	19.1976	14.8734	3011	gi|1067097156|ref|XP_018010561.1|PREDICTED: uncharacterized protein LOC108667959 [Hyalella azteca]	1.7e-57	sp|Q9Z0K8|VNN1_MOUSE	3e-45	Pantetheinase	KOG0806	8e-41	Carbon-nitrogen hydrolase	ko00780;ko04977	Biotin metabolism|Vitamin digestion and absorption	2	K01435	BTD	biotinidase	GO:0031225;GO:0070062;GO:0016021;GO:0005886;GO:0034235;GO:0017159;GO:0002526;GO:0006768;GO:0007417;GO:0002544;GO:0006954;GO:0045087;GO:1902176;GO:0015939;GO:0033089;GO:0016337	anchored component of membrane|extracellular exosome|integral component of membrane|plasma membrane|GPI anchor binding|pantetheine hydrolase activity|acute inflammatory response|biotin metabolic process|central nervous system development|chronic inflammatory response|inflammatory response|innate immune response|negative regulation of oxidative stress-induced intrinsic apoptotic signaling pathway|…
CL13799Contig1	6167.5	9048.45	3286.55	0.363217	-1.4611	0.0465429	1	Down	243.053	259.838	243.945	88.9276	122.648	122.472	1584	gi|957824499|ref|XP_014661994.1|PREDICTED: glutathione peroxidase-like [Priapulus caudatus]	1.3e-60	sp|Q9N2J2|GPX4_BOVIN	6e-59	Phospholipid hydroperoxide glutathione peroxidase, mitochondrial	KOG1651	4e-57	Glutathione peroxidase	ko04216;ko00480	Ferroptosis|Glutathione metabolism	2	K05361	GPX4	phospholipid-hydroperoxide glutathione peroxidase	GO:0005739;GO:0004602;GO:0047066;GO:0007275;GO:0006979	mitochondrion|glutathione peroxidase activity|phospholipid-hydroperoxide glutathione peroxidase activity|multicellular organism development|response to oxidative stress
CL13834Contig1	22.2094	42.6922	1.72655	0.0404418	-4.62801	0.0484809	1	Down	7.7891	1.18127	0.642365	0.219966	0	0.24418	666
CL13933Contig1	2496.3	1276.89	3715.71	2.90997	1.541	0.0249804	1	Up	10.4104	13.8468	14.6488	39.0995	47.8748	56.5695	4196	gi|795080127|ref|XP_011877194.1|PREDICTED: pyruvate dehydrogenase (acetyl-transferring) kinase, mitochondrial [Vollenhovia emeryi]	7.4e-144	sp|P91622|PDK_DROME	4e-155	[Pyruvate dehydrogenase (acetyl-transferring)] kinase, mitochondrial	KOG0787	9e-156	Dehydrogenase kinase							GO:0005759;GO:0005524;GO:0004672;GO:0004740;GO:0006006;GO:0006090	mitochondrial matrix|ATP binding|protein kinase activity|pyruvate dehydrogenase (acetyl-transferring) kinase activity|glucose metabolic process|pyruvate metabolic process
CL14020Contig1	779.674	1269.11	290.242	0.228698	-2.12848	0.00492319	0.605763	Down	15.1033	18.5107	24.5512	6.21348	7.59957	2.21499	2745
CL14284Contig1	545.532	974.833	116.232	0.119233	-3.06815	0.004999	0.609757	Down	21.0093	15.8227	33.4116	3.14654	2.60976	5.42695	1720	gi|1126226964|ref|XP_019647926.1|PREDICTED: retinol dehydrogenase 13-like [Branchiostoma belcheri]	4.2e-73	sp|Q8BYK4|RDH12_MOUSE	1e-89	Retinol dehydrogenase 12	KOG1208	9e-90	Dehydrogenases with different specificities (related to short-chain alcohol dehydrogenases)	ko00830	Retinol metabolism	1	K11153	RDH12	retinol dehydrogenase 12	GO:0005622;GO:0004745;GO:0050896;GO:0042572;GO:0007601	intracellular|retinol dehydrogenase activity|response to stimulus|retinol metabolic process|visual perception
CL14508Contig1	230.841	460.724	0.959004	0.00208151	-8.90815	0.0344022	1	Down	0	19.5175	1.04666	0	0.0502169	0	3149			sp|Q98VG9|R1AB_FIPV	6e-13	Putative 2'-O-methyl transferase	KOG0542	8e-12	Predicted exonuclease							GO:0044172;GO:0033644;GO:0044220;GO:0016021;GO:0005524;GO:0004197;GO:0004519;GO:0016896;GO:0004386;GO:0008168;GO:0008242;GO:0003723;GO:0003968;GO:0036459;GO:0008270;GO:0039520;GO:0039648;GO:0039548;GO:0006351;GO:0019079;GO:0019082	host cell endoplasmic reticulum-Golgi intermediate compartment|host cell membrane|host cell perinuclear region of cytoplasm|integral component of membrane|ATP binding|cysteine-type endopeptidase activity|endonuclease activity|exoribonuclease activity, producing 5'-phosphomonoesters|helicase activity|methyltransferase activity|omega peptidase activity|RNA binding|RNA-directed RNA polymerase activi…
CL1451Contig1	237.837	440.723	34.9503	0.0793023	-3.65649	6.18e-05	0.0358951	Down	4.45987	9.38219	7.83397	0.430996	0.0329376	1.96242	2602
CL1451Contig2	340.163	634.937	45.3898	0.071487	-3.80617	0.00126588	0.274932	Down	9.0921	12.2302	18.1399	0	0	4.43121	1993
CL14528Contig1	6.42709	12.8542	0	0	#NAME?	0.0444629	1	Down	0	3.35463	1.27281	0	0	0	359
CL14648Contig1	29.206	0	58.4121	Inf	Inf	0.00341567	0.499349	Up	0	0	0	0	2.3213	1.33305	2592	gi|939278271|ref|XP_014259672.1|PREDICTED: ribonucleoside-diphosphate reductase large subunit [Cimex lectularius]	1.9e-189	sp|P21524|RIR1_YEAST	0	Ribonucleoside-diphosphate reductase large chain 1	KOG1112	0	Ribonucleotide reductase, alpha subunit	ko00480;ko00230;ko00240	Glutathione metabolism|Purine metabolism|Pyrimidine metabolism	3	K10807	RRM1	ribonucleoside-diphosphate reductase subunit M1	GO:0005737;GO:0005971;GO:0005524;GO:0000166;GO:0004748;GO:0009263;GO:0006260	cytoplasm|ribonucleoside-diphosphate reductase complex|ATP binding|nucleotide binding|ribonucleoside-diphosphate reductase activity, thioredoxin disulfide as acceptor|deoxyribonucleotide biosynthetic process|DNA replication
CL14655Contig1	182.891	75.8944	289.888	3.81963	1.93343	0.0207856	1	Up	3.28924	13.091	5.47054	42.1743	32.1091	24.21	457	gi|451935068|gb|AGF86400.1|lipopolysaccharide and beta-1,3-glucan binding protein [Macrobrachium nipponense]	3.4e-06
CL14683Contig1	7.99166	0	15.9833	Inf	Inf	0.0253422	1	Up	0	0	0	0.92652	3.74852	2.33973	365
CL14707Contig1	434.203	741.058	127.347	0.171845	-2.54082	0.00078672	0.208336	Down	163.295	74.8161	64.5068	17.4047	25.4463	16.0477	340
CL14708Contig1	17.126	31.9317	2.3204	0.0726676	-3.78254	0.0239911	1	Down	1.73834	0.600823	2.13808	0.399402	0	0	886
CL14747Contig1	8.53194	17.0639	0	0	#NAME?	0.0183582	1	Down	2.06122	0	3.18477	0	0	0	390
CL14780Contig1	281.706	418.289	145.122	0.346941	-1.52724	0.0476171	1	Down	43.9229	54.815	57.3885	27.6106	27.2997	8.93522	344
CL14824Contig1	6.35568	12.7114	0	0	#NAME?	0.0485983	1	Down	1.156	0.219523	1.53245	0	0	0	543
CL15059Contig1	14.6379	1.91872	27.3572	14.258	3.8337	0.0410915	1	Up	0.0918354	0.182756	0	0.605027	1.69684	1.82998	1098
CL15084Contig1	12.8029	25.6058	0	0	#NAME?	0.0307609	1	Down	0.79596	0.212201	2.84666	0	0	0	750
CL15097Contig1	6.32026	12.6405	0	0	#NAME?	0.0459486	1	Down	0.588849	1.45333	0.825011	0	0	0	584
CL15100Contig1	71.1917	0	142.383	Inf	Inf	8.17e-05	0.043628	Up	0	0	0	26.3413	31.1836	0.589744	360
CL1514Contig2	23.8271	45.0141	2.64007	0.0586498	-4.09173	0.00412317	0.551993	Down	1.44988	0.501417	0.407876	0.121707	0.0181792	0	2721	gi|576702989|gb|AHH32887.1|integrin alpha 4, partial [Fenneropenaeus chinensis]	2.9e-72	sp|Q00651|ITA4_MOUSE	1e-47	Integrin alpha-4	KOG3637	1e-45	Vitronectin receptor, alpha subunit	ko04810;ko04510;ko04151;ko04512;ko04514;ko05410;ko05412;ko05414;ko05165	Regulation of actin cytoskeleton|Focal adhesion|PI3K-Akt signaling pathway|ECM-receptor interaction|Cell adhesion molecules (CAMs)|Hypertrophic cardiomyopathy (HCM)|Arrhythmogenic right ventricular cardiomyopathy (ARVC)|Dilated cardiomyopathy (DCM)|Human papillomavirus infection	9	K06584	ITGA8	integrin alpha 8	GO:0009986;GO:0005911;GO:0009897;GO:0070062;GO:0005925;GO:0034669;GO:0016020;GO:0005886;GO:0050839;GO:0001968;GO:0046872;GO:0001974;GO:0007155;GO:0016477;GO:0007160;GO:0003366;GO:0060710;GO:0060324;GO:0007507;GO:0007157;GO:0034113;GO:0007229;GO:0007159;GO:0050901;GO:0060485;GO:0090074;GO:0043113;GO:0016337;GO:0034446;GO:0072678;GO:0061032	cell surface|cell-cell junction|external side of plasma membrane|extracellular exosome|focal adhesion|integrin alpha4-beta7 complex|membrane|plasma membrane|cell adhesion molecule binding|fibronectin binding|metal ion binding|blood vessel remodeling|cell adhesion|cell migration|cell-matrix adhesion|cell-matrix adhesion involved in ameboidal cell migration|chorio-allantoic fusion|face development|…
CL15154Contig1	13.0782	24.1911	1.96528	0.0812397	-3.62167	0.0494186	1	Down	0.95155	2.50027	1.34909	0.27467	0.154614	0	661
CL15202Contig1	20.6953	37.4275	3.96301	0.105885	-3.23943	0.030937	1	Down	3.67032	2.68685	0.46328	0	0.228043	0.672084	801
CL15226Contig1	211.701	376.501	46.9019	0.124573	-3.00493	0.000275833	0.104744	Down	5.02931	11.8585	6.4359	1.22522	1.76562	0.311991	2128
CL15232Contig1	11.5314	0	23.0628	Inf	Inf	0.00625237	0.662135	Up	0	0	0	1.8972	2.46428	0	770
CL15260Contig1	1950.27	241.711	3658.83	15.1372	3.92003	0.033815	1	Up	7.65487	7.23638	3.80383	1.36579	198.43	137.822	1781			sp|Q1ACD8|TRIM5_PANPA	1e-08	Tripartite motif-containing protein 5	KOG2177	1e-09	Predicted E3 ubiquitin ligase	ko03013;ko05416	RNA transport|Viral myocarditis	2	K03260	EIF4G	translation initiation factor 4G	GO:0000932;GO:0005634;GO:0016874;GO:0008329;GO:0004842;GO:0008270;GO:0002218;GO:0006914;GO:0051607;GO:0045087;GO:0043123;GO:0043410;GO:0051092;GO:0070534;GO:0031664	cytoplasmic mRNA processing body|nucleus|ligase activity|signaling pattern recognition receptor activity|ubiquitin-protein transferase activity|zinc ion binding|activation of innate immune response|autophagy|defense response to virus|innate immune response|positive regulation of I-kappaB kinase/NF-kappaB signaling|positive regulation of MAPK cascade|positive regulation of NF-kappaB transcription …
CL15285Contig1	1572.76	2487.87	657.652	0.264343	-1.91951	0.010073	0.831998	Down	44.4668	72.5323	54.2022	11.666	25.3656	18.4773	1896
CL153Contig3	6502.78	706.5	12299.1	17.4084	4.12171	3.86e-07	0.000706175	Up	19.4326	3.47042	3.29177	138.324	155.509	215.157	3946	gi|672889448|dbj|BAP28203.1|copper/zinc superoxide dismutase isoform 4 [Marsupenaeus japonicus]	9.6e-62	sp|P10792|SODCP_PETHY	1e-23	Superoxide dismutase [Cu-Zn], chloroplastic	KOG0441	1e-19	Cu2+/Zn2+ superoxide dismutase SOD1	ko04146;ko05014;ko05016;ko05020;ko04213	Peroxisome|Amyotrophic lateral sclerosis (ALS)|Huntington's disease|Prion diseases|Longevity regulating pathway - multiple species	5	K04565	SOD1	superoxide dismutase, Cu-Zn family	GO:0009507;GO:0046872;GO:0004784;GO:0071486	chloroplast|metal ion binding|superoxide dismutase activity|cellular response to high light intensity
CL15410Contig1	51.0893	93.3556	8.82307	0.0945103	-3.40338	0.00183035	0.354914	Down	2.32278	1.02448	1.4183	0.0285105	0.425743	0.0295032	2630
CL15496Contig1	25.7986	47.0036	4.59353	0.0977271	-3.3551	0.0295339	1	Down	8.31467	0	5.58539	1.09047	0.380427	0	439
CL15547Contig1	557.928	928.667	187.19	0.201568	-2.31066	0.0346218	1	Down	9.01375	12.7383	21.6534	2.66744	6.6799	1.5914	2612	gi|1067073101|ref|XP_018020022.1|PREDICTED: triokinase/FMN cyclase-like [Hyalella azteca]	5.4e-113	sp|Q3LXA3|TKFC_HUMAN	5e-103	FAD-AMP lyase (cyclizing)	KOG2426	1e-103	Dihydroxyacetone kinase/glycerone kinase	ko00051;ko00680;ko00561;ko01200;ko04622	Fructose and mannose metabolism|Methane metabolism|Glycerolipid metabolism|Carbon metabolism|RIG-I-like receptor signaling pathway	5	K00863	DAK, TKFC	triose/dihydroxyacetone kinase / FAD-AMP lyase (cyclizing)	GO:0005829;GO:0070062;GO:0005634;GO:0005524;GO:0034012;GO:0004371;GO:0046872;GO:0050354;GO:0046835;GO:0044262;GO:0061624;GO:0006071;GO:0045087;GO:0039534;GO:0045088	cytosol|extracellular exosome|nucleus|ATP binding|FAD-AMP lyase (cyclizing) activity|glycerone kinase activity|metal ion binding|triokinase activity|carbohydrate phosphorylation|cellular carbohydrate metabolic process|fructose catabolic process to hydroxyacetone phosphate and glyceraldehyde-3-phosphate|glycerol metabolic process|innate immune response|negative regulation of MDA-5 signaling pathwa…
CL15568Contig1	5269.62	192.04	10347.2	53.8805	5.75169	0.0445	1	Up	6.09847	4.59204	2.18955	11.5546	593.157	169.28	2093
CL15584Contig1	103.98	39.9138	168.045	4.21021	2.07389	0.0206277	1	Up	0.887375	0.568339	0.786237	2.40706	5.82117	3.15779	2329	gi|1101341209|ref|XP_018896193.1|PREDICTED: sestrin homolog isoform X3 [Bemisia tabaci]	2.2e-81	sp|P58005|SESN3_HUMAN	2e-95	Sestrin-3 {ECO:0000305}	KOG3746	1e-92	Uncharacterized conserved protein	ko04115;ko04211	p53 signaling pathway|Longevity regulating pathway - mammal	2	K10141	SESN1_3	sestrin 1/3	GO:0005737;GO:0005634;GO:0031932;GO:0016491;GO:0071230;GO:0042593;GO:1904262;GO:0046626;GO:0051896;GO:1901031;GO:0032868;GO:0038203	cytoplasm|nucleus|TORC2 complex|oxidoreductase activity|cellular response to amino acid stimulus|glucose homeostasis|negative regulation of TORC1 signaling|regulation of insulin receptor signaling pathway|regulation of protein kinase B signaling|regulation of response to reactive oxygen species|response to insulin|TORC2 signaling
CL155Contig5	4583.64	7661.81	1505.46	0.196489	-2.34748	0.0278418	1	Down	42.1794	195.379	176.47	34.774	57.662	5.03001	2295	gi|919086095|ref|XP_013380181.1|PREDICTED: 5-phosphohydroxy-L-lysine phospho-lyase-like [Lingula anatina]	5.7e-178	sp|Q6DEB1|AT2L1_XENLA	0	Ethanolamine-phosphate phospho-lyase	KOG1403	3e-177	Predicted alanine-glyoxylate aminotransferase	ko00564	Glycerophospholipid metabolism	1	K14286	AGXT2L1, ETNPPL	ethanolamine-phosphate phospho-lyase	GO:0005739;GO:0050459;GO:0030170;GO:0008483	mitochondrion|ethanolamine-phosphate phospho-lyase activity|pyridoxal phosphate binding|transaminase activity
CL15621Contig1	8.25789	0	16.5158	Inf	Inf	0.0246855	1	Up	0	0	0	1.2101	2.20351	0	716
CL1580Contig2	843.815	46.2551	1641.37	35.4853	5.14915	2.3e-08	6.28e-05	Up	2.17795	5.67949	0.099142	138.897	85.6211	77.6753	845
CL1582Contig1	55.1189	13.4747	96.7631	7.18108	2.8442	0.013419	0.94104	Up	1.35826	0	0	4.05886	1.51291	4.46637	1577
CL15842Contig1	97.9117	179.912	15.9113	0.0884394	-3.49917	0.0370816	1	Down	9.48592	3.111	17.2681	3.19889	0	0	722
CL1616Contig2	29.8376	4.79679	54.8784	11.4406	3.5161	0.00960491	0.81765	Up	0.0794731	0.162598	0	0.366109	0.950225	2.10393	2779
CL1635Contig1	40.769	0	81.5381	Inf	Inf	0.00639535	0.67038	Up	0	0	0	0	2.38834	0.986736	3856
CL16383Contig1	218.073	414.031	22.115	0.0534139	-4.22664	0.00747771	0.727036	Down	0.747222	14.2883	7.43952	1.20316	0.168189	0	2347
CL16398Contig1	34.384	56.9408	11.8271	0.207709	-2.26736	0.0411269	1	Down	6.12325	2.96896	2.78016	1.95522	0.625765	0	660
CL16406Contig1	1114.23	1963.55	264.911	0.134914	-2.88989	0.00017287	0.074025	Down	26.9167	44.3662	40.6723	5.97963	8.29059	3.9908	2248	gi|1009350478|gb|KYM75976.1|Nuclear factor 1 A-type [Atta colombica]	3.1e-19	sp|O55060|TPMT_MOUSE	8e-24	Thiopurine S-methyltransferase				ko00983	Drug metabolism - other enzymes	1	K00569	TPMT, tpmT	thiopurine S-methyltransferase	GO:0005737;GO:0070062;GO:0008119;GO:0006139	cytoplasm|extracellular exosome|thiopurine S-methyltransferase activity|nucleobase-containing compound metabolic process
CL16442Contig1	1934.03	3390.17	477.889	0.140963	-2.82661	0.0311477	1	Down	16.2763	28.8186	50.5555	7.79181	4.36358	5.48131	4273	gi|779993780|ref|XP_011672220.1|PREDICTED: putative all-trans-retinol 13,14-reductase [Strongylocentrotus purpuratus]	3.6e-137	sp|Q5BLE8|RETST_DANRE	6e-173	Putative all-trans-retinol 13,14-reductase	KOG4254	4e-88	Phytoene desaturase	ko00830	Retinol metabolism	1	K09516	RETSAT	all-trans-retinol 13,14-reductase	GO:0016020;GO:0051786	membrane|all-trans-retinol 13,14-reductase activity
CL16499Contig1	496.492	902.025	90.9578	0.100837	-3.3099	3.14e-05	0.0212712	Down	35.4021	35.1868	20.0643	3.32947	3.45725	3.95967	1359	gi|1126169095|ref|XP_019616483.1|PREDICTED: neurogenic locus notch homolog protein 3-like [Branchiostoma belcheri]	1.5e-22	sp|P35555|FBN1_HUMAN	5e-15	Asprosin {ECO:0000303|PubMed:27087445}	KOG1217	1e-15	Fibrillins and related proteins containing Ca2+-binding EGF-like domains							GO:0005604;GO:0070062;GO:0031012;GO:0005576;GO:0005615;GO:0005622;GO:0001527;GO:0005578;GO:0005509;GO:0030023;GO:0005201;GO:0008201;GO:0005179;GO:0005178;GO:0032403;GO:0034199;GO:0043010;GO:0033627;GO:1990314;GO:0071560;GO:0048048;GO:0022617;GO:0030198;GO:0042593;GO:0006006;GO:0007507;GO:0001656;GO:2001205;GO:0045671;GO:0048050;GO:0010737;GO:0090287;GO:0035582;GO:0035583;GO:0001501	basement membrane|extracellular exosome|extracellular matrix|extracellular region|extracellular space|intracellular|microfibril|proteinaceous extracellular matrix|calcium ion binding|extracellular matrix constituent conferring elasticity|extracellular matrix structural constituent|heparin binding|hormone activity|integrin binding|protein complex binding|activation of protein kinase A activity|cam…
CL16556Contig1	86.7381	34.7247	138.752	3.99577	1.99847	0.0218946	1	Up	0.722198	0.443893	1.0588	2.71306	3.69485	5.35285	1945
CL16589Contig1	6.40081	12.8016	0	0	#NAME?	0.0383749	1	Down	1.26532	2.5897	0	0	0	0	490
CL16594Contig1	32.1256	63.031	1.22015	0.019358	-5.69092	0.00291133	0.452748	Down	0.418457	6.81534	5.73598	0	0	0.410048	599	gi|1113780804|ref|XP_019352474.1|PREDICTED: uncharacterized protein LOC102566478 [Alligator mississippiensis]	1.1e-13
CL16623Contig1	1629.26	2602.84	655.678	0.251909	-1.98903	0.00954228	0.814913	Down	41.0632	77.4903	51.6025	3.40158	25.0687	26.2417	2002	gi|1067087401|ref|XP_018027693.1|PREDICTED: uncharacterized protein LOC108682940 [Hyalella azteca]	4.8e-29
CL16637Contig1	7.63536	0	15.2707	Inf	Inf	0.0295319	1	Up	0	0	0	1.68644	0.923617	1.82243	551
CL16680Contig1	13.7285	0	27.4571	Inf	Inf	0.0022948	0.408956	Up	0	0	0	1.83814	6.68242	3.76268	356
CL1670Contig2	435.074	655.248	214.9	0.327968	-1.60838	0.0338411	1	Down	13.6872	12.653	7.00276	2.73821	4.19549	6.2684	2701	gi|1067069010|ref|XP_018027964.1|PREDICTED: homocysteine S-methyltransferase YbgG-like isoform X1 [Hyalella azteca]	3.2e-59	sp|O31463|HMT_BACSU	5e-35	Homocysteine S-methyltransferase YbgG	KOG1579	2e-29	Homocysteine S-methyltransferase	ko00270	Cysteine and methionine metabolism	1	K00547	mmuM, BHMT2	homocysteine S-methyltransferase	GO:0046872;GO:0008168;GO:0009086	metal ion binding|methyltransferase activity|methionine biosynthetic process
CL16718Contig1	21.6488	3.95952	39.338	9.93504	3.31253	0.036665	1	Up	0	1.80432	0	10.9548	6.12282	1.61076	312
CL16760Contig1	341.603	605.725	77.4813	0.127915	-2.96674	0.0195853	1	Down	9.71815	8.27227	20.0436	3.01436	2.68323	0.224762	1934	gi|1067079968|ref|XP_018023702.1|PREDICTED: 7-dehydrocholesterol reductase-like [Hyalella azteca]	2.3e-111	sp|Q9LDU6|ST7R_ARATH	2e-87	7-dehydrocholesterol reductase	KOG1435	4e-88	Sterol reductase/lamin B receptor	ko00100	Steroid biosynthesis	1	K00213	DHCR7	7-dehydrocholesterol reductase	GO:0005789;GO:0005794;GO:0016021;GO:0005886;GO:0047598;GO:0009918;GO:0016132;GO:0006695	endoplasmic reticulum membrane|Golgi apparatus|integral component of membrane|plasma membrane|7-dehydrocholesterol reductase activity|sterol delta7 reductase activity|brassinosteroid biosynthetic process|cholesterol biosynthetic process
CL16816Contig1	10.7949	21.5897	0	0	#NAME?	0.0491631	1	Down	0	0.985589	3.68719	0	0	0	507
CL16836Contig1	2483.38	3928.3	1038.46	0.264352	-1.91947	0.00847785	0.761401	Down	82.7738	91.6037	90.1407	37.809	24.4889	21.3837	1930	gi|565320334|gb|ETE71291.1|Quinone oxidoreductase, partial [Ophiophagus hannah]	9e-83	sp|P11415|QOR_CAVPO	1e-107	Quinone oxidoreductase	KOG1198	4e-104	Zinc-binding oxidoreductase							GO:0005829;GO:0070062;GO:0003730;GO:0070402;GO:0003960;GO:0005212;GO:0008270;GO:0051289;GO:0042178	cytosol|extracellular exosome|mRNA 3'-UTR binding|NADPH binding|NADPH:quinone reductase activity|structural constituent of eye lens|zinc ion binding|protein homotetramerization|xenobiotic catabolic process
CL16941Contig1	167.89	288.404	47.3762	0.16427	-2.60586	0.00271432	0.43937	Down	3.33042	7.02753	5.5125	1.21835	0.891207	1.11647	2335	gi|1067073014|ref|XP_018019976.1|PREDICTED: kynureninase-like [Hyalella azteca]	5.2e-91	sp|Q16719|KYNU_HUMAN	5e-92	Kynureninase {ECO:0000255|HAMAP-Rule:MF_03017}	KOG3846	1e-92	L-kynurenine hydrolase	ko00380	Tryptophan metabolism	1	K01556	KYNU, kynU	kynureninase	GO:0005737;GO:0005829;GO:0005739;GO:0005654;GO:0030429;GO:0042803;GO:0030170;GO:0043420;GO:0097053;GO:0009435;GO:0019805;GO:0034341;GO:0034516;GO:0006569;GO:0019442;GO:0019441	cytoplasm|cytosol|mitochondrion|nucleoplasm|kynureninase activity|protein homodimerization activity|pyridoxal phosphate binding|anthranilate metabolic process|L-kynurenine catabolic process|NAD biosynthetic process|quinolinate biosynthetic process|response to interferon-gamma|response to vitamin B6|tryptophan catabolic process|tryptophan catabolic process to acetyl-CoA|tryptophan catabolic proces…
CL16966Contig1	310.809	533.283	88.3346	0.165643	-2.59385	0.0248986	1	Down	15.1371	18.8861	1.20249	3.75588	1.29231	0.921526	2230	gi|1043431969|gb|OCA44596.1|hypothetical protein XENTR_v90004858mg [Xenopus tropicalis]	6.9e-67	sp|P58242|ASM3B_MOUSE	7e-100	Acid sphingomyelinase-like phosphodiesterase 3b	KOG3770	4e-99	Acid sphingomyelinase and PHM5 phosphate metabolism protein							GO:0031225;GO:0070062;GO:0005615;GO:0005886;GO:0016798;GO:0046872;GO:0008081;GO:0004767;GO:0006954;GO:0045087;GO:0046466;GO:0050728;GO:0045824;GO:0034122;GO:0006685	anchored component of membrane|extracellular exosome|extracellular space|plasma membrane|hydrolase activity, acting on glycosyl bonds|metal ion binding|phosphoric diester hydrolase activity|sphingomyelin phosphodiesterase activity|inflammatory response|innate immune response|membrane lipid catabolic process|negative regulation of inflammatory response|negative regulation of innate immune response…
CL16976Contig1	431.257	773.454	89.0591	0.115145	-3.11848	0.0113623	0.876157	Down	24.6918	45.3338	5.65922	1.1616	7.31522	0.649993	1467						KOG1075	6e-08	FOG: Reverse transcriptase
CL17078Contig1	134.315	30.8809	237.749	7.69891	2.94465	0.0426942	1	Up	4.2707	2.50668	0.570625	29.8872	23.4495	2.80681	625
CL17402Contig1	10.1197	20.2394	0	0	#NAME?	0.00669163	0.687685	Down	1.23584	1.85302	0.332759	0	0	0	830
CL17530Contig1	8.27498	0	16.55	Inf	Inf	0.0218898	1	Up	0	0	0	3.33399	0.800283	3.39145	360
CL17577Contig1	7.88763	15.7753	0	0	#NAME?	0.0220994	1	Down	1.85781	0	1.36735	0	0	0	630
CL17641Contig1	26.6398	46.9814	6.29823	0.134058	-2.89907	0.0216415	1	Down	3.98158	4.35044	1.95517	1.47318	0	0	626
CL17656Contig1	18.8117	36.6472	0.976124	0.0266357	-5.2305	0.00397915	0.543327	Down	1.72543	4.01579	0.745883	0	0	0.26083	796
CL17686Contig1	17.7292	0	35.4583	Inf	Inf	0.00130602	0.281625	Up	0	0	0	2.26307	2.48667	0	1086
CL17745Contig1	26.6252	6.32451	46.9258	7.41968	2.89136	0.0371994	1	Up	0.408324	0.463394	0	1.46765	1.62646	4.3503	1078
CL17773Contig1	29.3808	0	58.7617	Inf	Inf	0.000530319	0.165905	Up	0	0	0	0	2.19283	3.70662	1743			sp|Q8VAK2|UB403_WSSVS	4e-85	RING finger containing E3 ubiquitin-protein ligase WSV403										GO:0046872;GO:0016740;GO:0039648;GO:0016567	metal ion binding|transferase activity|modulation by virus of host protein ubiquitination|protein ubiquitination
CL1785Contig2	84.602	152.643	16.5613	0.108497	-3.20427	0.0134194	0.94104	Down	8.39409	13.2029	1.06323	0.670539	1.68735	0.167491	982
CL17896Contig1	93.9175	163.149	24.6857	0.151308	-2.72444	0.00592503	0.652685	Down	4.00983	7.40857	5.66474	1.04e-19	1.40037	2.06508	1235
CL17918Contig1	140.136	4.34475	275.927	63.5082	5.98887	2.17e-05	0.0163795	Up	0.728829	0.364764	0	38.134	19.7593	14.0793	586
CL1794Contig1	25.9397	48.3872	3.49207	0.0721693	-3.79247	0.039375	1	Down	4.99102	0	2.1689	0	0.0749785	0.679879	916	gi|1032817093|gb|ANH22230.1|crustin [Macrobrachium rosenbergii]	1.7e-49
CL17950Contig1	6.8113	13.6226	0	0	#NAME?	0.0370363	1	Down	0.560461	2.16562	1.30006	0	0	0	438
CL17963Contig1	20.0933	36.3836	3.80292	0.104523	-3.25811	0.0349174	1	Down	2.18858	0.753312	2.87667	0.612669	0	0.110761	779
CL18032Contig1	17.3028	0	34.6057	Inf	Inf	0.0020435	0.378474	Up	0	0	0	2.86836	2.08161	0	1019
CL18043Contig1	21.7208	0.659921	42.7817	64.8286	6.01856	0.0267684	1	Up	0	0.133632	0	1.41341	5.37826	0.493854	882
CL18083Contig1	75.8165	0	151.633	Inf	Inf	0.0382955	1	Up	0	0	0	27.033	0.340801	1.71333	761
CL18102Contig1	6.27193	12.5439	0	0	#NAME?	0.0400213	1	Down	1.73755	0.472069	0.12184	0	0	0	829
CL1810Contig1	633.476	1163.39	103.563	0.0890181	-3.48976	0.00294086	0.452967	Down	42.0429	28.2477	66.4882	8.76298	2.80925	3.63164	1051	gi|3913352|sp|Q27712.1|CP2L1_PANARRecName: Full=Cytochrome P450 2L1; AltName: Full=CYPIIL1	2.6e-13	sp|Q27712|CP2L1_PANAR	9e-19	Cytochrome P450 2L1										GO:0005789;GO:0031090;GO:0070330;GO:0020037;GO:0005506	endoplasmic reticulum membrane|organelle membrane|aromatase activity|heme binding|iron ion binding
CL1810Contig2	292.025	479.029	105.021	0.219238	-2.18943	0.00389009	0.536246	Down	56.4086	51.6405	53.4255	34.5829	3.67774	0.954032	388	gi|1067070243|ref|XP_018018477.1|PREDICTED: cytochrome P450 2L1-like, partial [Hyalella azteca]	3.5e-13	sp|Q27712|CP2L1_PANAR	6e-13	Cytochrome P450 2L1										GO:0005789;GO:0031090;GO:0070330;GO:0020037;GO:0005506	endoplasmic reticulum membrane|organelle membrane|aromatase activity|heme binding|iron ion binding
CL18234Contig1	98.6722	0	197.344	Inf	Inf	3.48e-11	3.5e-07	Up	0	0	0	31.8889	17.5925	17.9745	456
CL18297Contig1	6259.21	11564.8	953.623	0.0824591	-3.60018	4.75e-06	0.00470561	Down	217.691	169.573	263.673	24.8761	18.9832	23.4222	2262	gi|1067085525|ref|XP_018026689.1|PREDICTED: cytochrome P450 2L1-like [Hyalella azteca]	3.1e-57	sp|Q27712|CP2L1_PANAR	5e-63	Cytochrome P450 2L1	KOG0156	8e-47	Cytochrome P450 CYP2 subfamily	ko00981	Insect hormone biosynthesis	1	K14985	CYP18A1	26-hydroxylase	GO:0005789;GO:0031090;GO:0070330;GO:0020037;GO:0005506	endoplasmic reticulum membrane|organelle membrane|aromatase activity|heme binding|iron ion binding
CL18357Contig1	32.7741	60.0192	5.5289	0.0921188	-3.44036	0.0235531	1	Down	1.99935	4.51041	8.00943	0.730936	0.840965	0	494
CL18379Contig1	387.277	26.7667	747.787	27.9373	4.80412	0.00811496	0.754478	Up	0.357241	0.139022	0.174725	0.0444197	8.20175	15.709	5484	gi|1126214116|ref|XP_019640954.1|PREDICTED: nuclear export mediator factor Nemf-like isoform X2 [Branchiostoma belcheri]	3.2e-218	sp|Q8CCP0|NEMF_MOUSE	0	Nuclear export mediator factor Nemf	KOG2030	0	Predicted RNA-binding protein							GO:0005634;GO:0051168	nucleus|nuclear export
CL18413Contig1	86.2802	151.401	21.1589	0.139754	-2.83904	0.0218223	1	Down	1.07097	6.92198	2.77994	1.16105	0.472706	0.0504704	1843
CL18483Contig1	12.9778	1.19775	24.7579	20.6703	4.36949	0.0373239	1	Up	0.31163	0	0	2.74266	1.39218	2.6372	586
CL18609Contig1	1170.13	1892.45	447.809	0.23663	-2.0793	0.00483171	0.602159	Down	26.7043	14.5926	11.7317	3.17823	4.89145	6.97549	4924	gi|1067101200|ref|XP_018012723.1|PREDICTED: E3 ubiquitin-protein ligase RNF185-like isoform X1 [Hyalella azteca]	2.9e-54	sp|Q91YT2|RN185_MOUSE	2e-44	E3 ubiquitin-protein ligase RNF185	KOG0823	1e-44	Predicted E3 ubiquitin ligase	ko04141	Protein processing in endoplasmic reticulum	1	K10666	RNF5	E3 ubiquitin-protein ligase RNF5	GO:0036513;GO:0005783;GO:0016021;GO:0005741;GO:0016874;GO:1904264;GO:0044390;GO:0008270;GO:0006914;GO:0071712;GO:0030433;GO:0036503;GO:0051865;GO:0042787	Derlin-1 retrotranslocation complex|endoplasmic reticulum|integral component of membrane|mitochondrial outer membrane|ligase activity|ubiquitin protein ligase activity involved in ERAD pathway|ubiquitin-like protein conjugating enzyme binding|zinc ion binding|autophagy|ER-associated misfolded protein catabolic process|ER-associated ubiquitin-dependent protein catabolic process|ERAD pathway|protei…
CL18655Contig1	623.887	2.42603	1245.35	513.327	9.00374	0.00932959	0.804897	Up	0.349977	0.0739209	0	0.0647881	164.931	48.1221	917
CL18678Contig1	8.69881	17.3976	0	0	#NAME?	0.015855	1	Down	0	2.89731	1.76043	0	0	0	471
CL18698Contig1	27.5211	6.58765	48.4545	7.35536	2.8788	0.043826	1	Up	0.994957	0	0	2.51673	1.59366	3.54198	1040
CL18714Contig1	33.8655	0	67.731	Inf	Inf	0.0194795	1	Up	0	0	0	0	2.69041	0.722396	3111
CL18802Contig1	177.509	346.37	8.64816	0.0249679	-5.32378	6.12e-06	0.00568701	Down	12.0198	15.6705	23.0642	0	1.34888	0.214823	847
CL18906Contig1	17.5639	34.8081	0.319668	0.00918372	-6.76671	0.013378	0.94104	Down	3.60428	0.273918	0.56463	0	0.0490435	0	1145
CL18931Contig1	780.894	142.141	1419.65	9.98761	3.32014	0.00226376	0.40679	Up	2.51857	1.84102	0.649104	13.1758	29.1925	12.0321	4054	gi|1000202622|gb|KXJ74689.1|hypothetical protein RP20_CCG013127 [Aedes albopictus]	2e-47	sp|P16354|PA23_HELSU	1e-21	Phospholipase A2 isozymes PA3A/PA3B/PA5				ko04014;ko00564;ko00565;ko00590;ko00591;ko00592;ko04270;ko04972;ko04975	Ras signaling pathway|Glycerophospholipid metabolism|Ether lipid metabolism|Arachidonic acid metabolism|Linoleic acid metabolism|alpha-Linolenic acid metabolism|Vascular smooth muscle contraction|Pancreatic secretion|Fat digestion and absorption	9	K01047	PLA2G, SPLA2	secretory phospholipase A2	GO:0005576;GO:0046872;GO:0004623;GO:0050482;GO:0016042;GO:0006644	extracellular region|metal ion binding|phospholipase A2 activity|arachidonic acid secretion|lipid catabolic process|phospholipid metabolic process
CL18945Contig1	72.8212	124.238	21.4047	0.172288	-2.53711	0.00858749	0.767005	Down	11.1839	4.95167	4.59832	0.150233	2.5305	1.49268	829
CL19006Contig1	44.7786	89.5573	0	0	#NAME?	0.0346019	1	Down	1.33826	0.198641	9.82102	0	0	0	852
CL19040Contig1	28.0419	50.416	5.66771	0.112419	-3.15304	0.0311484	1	Down	0.735928	1.60058	0.171683	0.142096	3.97e-12	0.180961	2907	gi|1126161581|ref|XP_019631121.1|PREDICTED: uncharacterized protein LOC109475024 [Branchiostoma belcheri]	3.7e-35	sp|B1JHH1|MTOX_YERPY	7e-10	N-methyl-L-tryptophan oxidase {ECO:0000255|HAMAP-Rule:MF_00515}	KOG2820	4e-07	FAD-dependent oxidoreductase							GO:0050660;GO:0050131	flavin adenine dinucleotide binding|N-methyl-L-amino-acid oxidase activity
CL19041Contig1	2066.95	3201.66	932.247	0.291176	-1.78004	0.016548	1	Down	35.2912	27.304	36.1083	12.3522	11.4837	11.4666	4194	gi|1067091257|ref|XP_018007404.1|PREDICTED: glutamate--cysteine ligase regulatory subunit-like [Hyalella azteca]	3.6e-51	sp|P48508|GSH0_RAT	9e-34	Glutamate--cysteine ligase regulatory subunit	KOG3023	3e-31	Glutamate-cysteine ligase regulatory subunit	ko04216;ko00270;ko00480	Ferroptosis|Cysteine and methionine metabolism|Glutathione metabolism	3	K11205	GCLM	glutamate--cysteine ligase regulatory subunit	GO:0017109;GO:0030234;GO:0004357;GO:0035226;GO:0046982;GO:0007568;GO:0008637;GO:0044344;GO:0071372;GO:0071333;GO:0035729;GO:0097069;GO:0006534;GO:0006536;GO:0006750;GO:0035733;GO:2001237;GO:0043524;GO:0035229;GO:0050880;GO:0051900;GO:0014823;GO:0042493;GO:0044752;GO:0051409;GO:0007584;GO:0006979	glutamate-cysteine ligase complex|enzyme regulator activity|glutamate-cysteine ligase activity|glutamate-cysteine ligase catalytic subunit binding|protein heterodimerization activity|aging|apoptotic mitochondrial changes|cellular response to fibroblast growth factor stimulus|cellular response to follicle-stimulating hormone stimulus|cellular response to glucose stimulus|cellular response to hepat…
CL19071Contig1	11.2986	22.5973	0	0	#NAME?	0.00467386	0.590709	Down	1.93305	1.32148	1.77253	0	0	0	589
CL19092Contig1	180.412	81.7924	279.032	3.41146	1.77039	0.028881	1	Up	1.15192	0.657012	1.38236	4.73682	6.04606	2.47295	3232	gi|699660975|ref|XP_009882497.1|PREDICTED: nuclear pore complex protein Nup153 [Charadrius vociferus]	1.9e-26	sp|Q640Z6|NU153_XENLA	8e-33	Nuclear pore complex protein Nup153	KOG4719	2e-28	Nuclear pore complex protein	ko03013	RNA transport	1	K14296	NUP153	nuclear pore complex protein Nup153	GO:0031965;GO:0005643;GO:0003677;GO:0008270;GO:0051028;GO:0015031	nuclear membrane|nuclear pore|DNA binding|zinc ion binding|mRNA transport|protein transport
CL19119Contig1	50.1562	2.99438	97.3179	32.5001	5.02237	0.0130442	0.937715	Up	0.883233	0	0	16.183	10.3206	0.441763	527
CL1912Contig1	12.6096	25.2193	0	0	#NAME?	0.0117264	0.887241	Down	0	2.02997	3.63647	0	0	0	509
CL19136Contig1	339.366	549.095	129.636	0.23609	-2.08259	0.011049	0.868007	Down	22.794	40.5152	10.7002	1.0759	13.7561	4.90523	1035
CL19146Contig1	18.685	37.3701	0	0	#NAME?	0.00120099	0.266592	Down	1.16863	2.73172	5.56467	0	0	0	466
CL19163Contig1	930.146	490.054	1370.24	2.7961	1.48342	0.0491595	1	Up	3.89037	3.01608	0.685044	3.83391	6.47572	14.7717	9366	gi|1067111866|ref|XP_018014313.1|PREDICTED: lethal(2) giant larvae protein homolog 1-like [Hyalella azteca]	1e-262	sp|Q80Y17|L2GL1_MOUSE	0	Lethal(2) giant larvae protein homolog 1	KOG1983	0	Tomosyn and related SNARE-interacting proteins	ko04530;ko04390;ko04391;ko05165	Tight junction|Hippo signaling pathway|Hippo signaling pathway -fly|Human papillomavirus infection	4	K06094	LLGL	lethal(2) giant larvae protein	GO:0030424;GO:0016323;GO:0030864;GO:0005737;GO:0005856;GO:0031901;GO:0000137;GO:0035748;GO:0005886;GO:0032588;GO:0005096;GO:0019901;GO:0017137;GO:0007409;GO:0007420;GO:0030866;GO:0051294;GO:0006887;GO:0006893;GO:0035090;GO:0022008;GO:0006461;GO:0032878;GO:0008593;GO:0050708	axon|basolateral plasma membrane|cortical actin cytoskeleton|cytoplasm|cytoskeleton|early endosome membrane|Golgi cis cisterna|myelin sheath abaxonal region|plasma membrane|trans-Golgi network membrane|GTPase activator activity|protein kinase binding|Rab GTPase binding|axonogenesis|brain development|cortical actin cytoskeleton organization|establishment of spindle orientation|exocytosis|Golgi to …
CL19164Contig1	7.01102	14.022	0	0	#NAME?	0.0479085	1	Down	0	0.725882	1.97934	0	0	0	584
CL1927Contig1	8.41187	0.460517	16.3632	35.5323	5.15106	0.0466978	1	Up	0	0	0.0370792	0.864929	0.269464	1.09491	1197
CL1933Contig1	58.6698	14.369	102.971	7.16616	2.8412	0.00741365	0.724307	Up	0.214772	0.178741	0.042584	0.469239	0.939084	2.24643	4878	gi|936590946|ref|XP_014208650.1|PREDICTED: uncharacterized protein LOC106639516 [Copidosoma floridanum]	9.4e-152	sp|Q9P2F6|RHG20_HUMAN	3e-20	Rho GTPase-activating protein 20
CL19342Contig1	21.9328	4.52074	39.3449	8.70319	3.12155	0.0280722	1	Up	0.189936	0.212652	0.296575	2.43253	1.24551	4.14088	851
CL19408Contig1	12.3217	1.38155	23.2619	16.8375	4.07361	0.0369876	1	Up	0	0	0.137197	2.13135	1.53116	0.132669	900
CL19491Contig1	1577.06	2281.99	872.131	0.38218	-1.38768	0.0484047	1	Down	25.9454	23.1181	23.2787	17.1838	8.61804	6.38978	4143			sp|Q32L60|TRI13_BOVIN	2e-08	E3 ubiquitin-protein ligase TRIM13	KOG2177	7e-08	Predicted E3 ubiquitin ligase							GO:0005789;GO:0016021;GO:0097038;GO:0016874;GO:0004871;GO:0004842;GO:0008270;GO:0030433;GO:0045087;GO:1902187;GO:0032897;GO:0010942;GO:0043123;GO:0016239;GO:0051092;GO:0051865;GO:0010332	endoplasmic reticulum membrane|integral component of membrane|perinuclear endoplasmic reticulum|ligase activity|signal transducer activity|ubiquitin-protein transferase activity|zinc ion binding|ER-associated ubiquitin-dependent protein catabolic process|innate immune response|negative regulation of viral release from host cell|negative regulation of viral transcription|positive regulation of cel…
CL19522Contig1	117.905	11.0772	224.732	20.2878	4.34254	0.0127058	0.924279	Up	0.298811	0.115408	0.0199994	0.876221	2.04319	7.59208	3813	gi|1067075675|ref|XP_018021391.1|PREDICTED: UDP-N-acetylglucosamine--dolichyl-phosphate N-acetylglucosaminephosphotransferase-like [Hyalella azteca]	1.2e-115	sp|Q5EA65|GPT_BOVIN	1e-106	UDP-N-acetylglucosamine--dolichyl-phosphate N-acetylglucosaminephosphotransferase	KOG2788	3e-105	Glycosyltransferase	ko00510	N-Glycan biosynthesis	1	K01001	ALG7	UDP-N-acetylglucosamine--dolichyl-phosphate N-acetylglucosaminephosphotransferase	GO:0005789;GO:0016021;GO:0016020;GO:0008963;GO:0016757;GO:0003975;GO:0003976;GO:0019408;GO:0006489;GO:0006487;GO:0051259	endoplasmic reticulum membrane|integral component of membrane|membrane|phospho-N-acetylmuramoyl-pentapeptide-transferase activity|transferase activity, transferring glycosyl groups|UDP-N-acetylglucosamine-dolichyl-phosphate N-acetylglucosaminephosphotransferase activity|UDP-N-acetylglucosamine-lysosomal-enzyme N-acetylglucosaminephosphotransferase activity|dolichol biosynthetic process|dolichyl d…
CL19524Contig1	7.14081	0	14.2816	Inf	Inf	0.0389148	1	Up	0	0	0	0.951661	3.00424	0.683349	469
CL19542Contig1	20.7719	41.5439	0	0	#NAME?	0.0114795	0.879579	Down	0	3.19367	7.01377	0	0	0	460
CL19546Contig1	9.7891	0	19.5782	Inf	Inf	0.0107555	0.856538	Up	0	0	0	0	3.31714	3.66911	479
CL19585Contig1	19.0687	0	38.1373	Inf	Inf	0.000343682	0.122064	Up	0	0	0	1.84153	4.93832	1.27838	726
CL19637Contig1	13.4186	26.8373	0	0	#NAME?	0.00193308	0.366676	Down	0.295141	3.15705	1.45861	0	0	0	703
CL19688Contig1	788.878	1477.31	100.442	0.0679895	-3.87854	6.37e-07	0.00101236	Down	83.4052	124.436	58.4722	18.0974	0.65659	0.599818	753
CL19798Contig1	1727.5	2779.36	675.641	0.243093	-2.04042	0.0232768	1	Down	41.1586	21.3333	6.09486	3.24386	11.3319	2.91772	5935	gi|1126212730|ref|XP_019640204.1|PREDICTED: poly [ADP-ribose] polymerase 12-like [Branchiostoma belcheri]	1.5e-16	sp|Q8BZ20|PAR12_MOUSE	7e-48	Poly [ADP-ribose] polymerase 12										GO:0005634;GO:0046872;GO:0003950;GO:0044822	nucleus|metal ion binding|NAD+ ADP-ribosyltransferase activity|poly(A) RNA binding
CL19801Contig1	13.6446	2.30258	24.9866	10.8515	3.43983	0.0453267	1	Up	0	0	0.434159	3.7235	1.21328	2.36876	537
CL19828Contig1	148.96	224.227	73.6924	0.328651	-1.60537	0.0407383	1	Down	4.50225	4.0182	2.01264	0.816462	2.27176	0.775459	2949	gi|568260439|gb|ETN68147.1|hypothetical protein AND_000007 [Anopheles darlingi]	1.5e-08	sp|Q8IYR2|SMYD4_HUMAN	7e-18	SET and MYND domain-containing protein 4	KOG2084	3e-27	Predicted histone tail methylase containing SET domain							GO:0046872;GO:0008168	metal ion binding|methyltransferase activity
CL19860Contig1	47.343	87.2863	7.39963	0.0847743	-3.56023	0.0445294	1	Down	1.88901	18.9944	4.73726	0.44215	1.94053	0	459
CL19930Contig1	87.8799	167.722	8.03776	0.0479231	-4.38314	0.0150901	0.997865	Down	19.2298	8.65903	0.419192	0.0571904	0.941046	0.415955	901			sp|Q9CYB0|TRI13_MOUSE	1e-06	E3 ubiquitin-protein ligase TRIM13	KOG2177	2e-08	Predicted E3 ubiquitin ligase							GO:0005737;GO:0005789;GO:0016021;GO:0097038;GO:0016874;GO:0004871;GO:0004842;GO:0008270;GO:0030433;GO:0045087;GO:1902187;GO:0032897;GO:0010942;GO:0043123;GO:0016239;GO:0051092;GO:0043161;GO:0051865;GO:0010332	cytoplasm|endoplasmic reticulum membrane|integral component of membrane|perinuclear endoplasmic reticulum|ligase activity|signal transducer activity|ubiquitin-protein transferase activity|zinc ion binding|ER-associated ubiquitin-dependent protein catabolic process|innate immune response|negative regulation of viral release from host cell|negative regulation of viral transcription|positive regulat…
CL19942Contig1	147.066	48.2462	245.885	5.09647	2.3495	0.032318	1	Up	5.56475	1.53482	1.97038	3.87481	17.952	35.6079	743
CL19965Contig1	57.4795	96.0763	18.8828	0.196539	-2.34711	0.0263579	1	Down	8.93774	6.45751	7.97166	0.524064	2.93844	2.28356	538	gi|918463920|gb|ALA09303.1|cytochrome P450 CYP2 [Eriocheir sinensis]	2.8e-37	sp|Q27712|CP2L1_PANAR	2e-26	Cytochrome P450 2L1	KOG0156	9e-17	Cytochrome P450 CYP2 subfamily	ko00981	Insect hormone biosynthesis	1	K14985	CYP18A1	26-hydroxylase	GO:0005789;GO:0031090;GO:0070330;GO:0020037;GO:0005506	endoplasmic reticulum membrane|organelle membrane|aromatase activity|heme binding|iron ion binding
CL1Contig10002	15.3592	30.7185	0	0	#NAME?	0.000736261	0.198857	Down	1.15677	0.97113	0	0.00013281	7.55e-05	3.58e-22	2173			sp|Q99315|YG31B_YEAST	9e-10	Integrase p58	KOG0017	5e-15	FOG: Transposon-encoded proteins with TYA, reverse transcriptase, integrase domains in various combinations							GO:0005737;GO:0005634;GO:0000943;GO:0004190;GO:0005524;GO:0003677;GO:0003887;GO:0008233;GO:0004540;GO:0003723;GO:0003964;GO:0004523;GO:0008270;GO:0015074;GO:0006310;GO:0032197	cytoplasm|nucleus|retrotransposon nucleocapsid|aspartic-type endopeptidase activity|ATP binding|DNA binding|DNA-directed DNA polymerase activity|peptidase activity|ribonuclease activity|RNA binding|RNA-directed DNA polymerase activity|RNA-DNA hybrid ribonuclease activity|zinc ion binding|DNA integration|DNA recombination|transposition, RNA-mediated
CL1Contig10075	238.894	468.385	9.40388	0.0200773	-5.63829	0.013469	0.941237	Down	0.245134	54.9624	16.8897	0.115349	1.24118	0.3736	854
CL1Contig10102	76.7699	134.988	18.5514	0.137429	-2.86324	0.0190818	1	Down	0.54051	3.81218	2.74721	1.10502	0.0239798	0	2384
CL1Contig10147	142.567	235.47	49.6644	0.210915	-2.24526	0.0192973	1	Down	5.69528	12.4032	14.4247	6.24396	1.75812	0	898
CL1Contig10170	21.8949	43.3017	0.488062	0.0112712	-6.47121	0.000560484	0.170425	Down	1.45443	3.36917	1.10709	0	0	0.110922	998
CL1Contig10176	5180.63	9812.27	548.988	0.0559492	-4.15974	0.000434391	0.141218	Down	144.431	123.139	244.567	14.1785	10.5881	11.9735	2370	gi|357606747|gb|EHJ65197.1|retinol dehydratase [Danaus plexippus]	1.6e-34	sp|O75897|ST1C4_HUMAN	1e-34	Sulfotransferase 1C4	KOG1584	3e-35	Sulfotransferase
CL1Contig10190	973.974	1590.21	357.735	0.22496	-2.15226	0.00573546	0.647282	Down	21.3989	41.5653	35.6447	7.37977	8.94041	12.0241	2064	gi|861631142|gb|KMQ90274.1|succinate-semialdehyde mitochondrial [Lasius niger]	5.5e-124	sp|Q8BWF0|SSDH_MOUSE	6e-145	Succinate-semialdehyde dehydrogenase, mitochondrial	KOG2451	1e-138	Aldehyde dehydrogenase	ko00250;ko00650	Alanine, aspartate and glutamate metabolism|Butanoate metabolism	2	K00139	ALDH5A1	succinate-semialdehyde dehydrogenase	GO:0005739;GO:0004029;GO:0004777;GO:0009013;GO:0006083;GO:0007417;GO:0006681;GO:0009450;GO:0009448;GO:0006006;GO:0006678;GO:0006536;GO:0006541;GO:0006749;GO:0006650;GO:0042135;GO:0055114;GO:0009791;GO:0051289;GO:0022904;GO:0046459;GO:0006105	mitochondrion|aldehyde dehydrogenase (NAD) activity|succinate-semialdehyde dehydrogenase (NAD+) activity|succinate-semialdehyde dehydrogenase [NAD(P)+] activity|acetate metabolic process|central nervous system development|galactosylceramide metabolic process|gamma-aminobutyric acid catabolic process|gamma-aminobutyric acid metabolic process|glucose metabolic process|glucosylceramide metabolic pro…
CL1Contig10196	145.584	273.597	17.5702	0.0642194	-3.96085	0.0300758	1	Down	13.0837	7.12499	3.15e-88	2.04e-28	8.79e-28	1.66495	2064
CL1Contig1022	32.6109	55.7942	9.42752	0.168969	-2.56517	0.0379014	1	Down	3.20514	2.35605	3.04502	0.242346	1.11542	0.420454	845
CL1Contig10246	103.008	203.105	2.91125	0.0143338	-6.12444	4.85e-08	0.000112596	Down	3.28324	2.88943	1.44083	0	0.0371038	0.106754	3702	gi|985425700|ref|XP_015378330.1|PREDICTED: uncharacterized protein LOC107172553 [Diuraphis noxia]	5e-140	sp|O60290|ZN862_HUMAN	5e-07	Zinc finger protein 862										GO:0005634;GO:0046872;GO:0003676;GO:0006355;GO:0006351	nucleus|metal ion binding|nucleic acid binding|regulation of transcription, DNA-templated|transcription, DNA-templated
CL1Contig10267	1142.39	1839.76	445.018	0.241889	-2.04758	0.00855651	0.765475	Down	45.2097	40.1189	7.44678	6.3649	10.8318	7.23799	2883
CL1Contig1027	165.365	259.749	70.981	0.273268	-1.87161	0.0180858	1	Down	30.0045	26.4523	22.1167	5.53957	17.2138	1.25774	442
CL1Contig10292	278.51	49.6349	507.385	10.2223	3.35365	0.0314699	1	Up	7.59004	3.20659	1.41916	4.42734	44.4232	103.488	588
CL1Contig10300	9564.16	14336.1	4792.25	0.334279	-1.58087	0.041826	1	Down	228.339	194.493	339.477	69.8902	146.048	109.885	2355	gi|829489632|gb|AKL71620.1|juvenile hormone epoxide hydrolase [Macrobrachium rosenbergii]	4.2e-261	sp|Q8MZR6|HYEP1_CTEFE	6e-131	Juvenile hormone epoxide hydrolase 1	KOG2565	2e-123	Predicted hydrolases or acyltransferases (alpha/beta hydrolase superfamily)	ko05204;ko00980;ko04976	Chemical carcinogenesis|Metabolism of xenobiotics by cytochrome P450|Bile secretion	3	K01253	EPHX1	microsomal epoxide hydrolase	GO:0005789;GO:0016021;GO:0031090;GO:0033961;GO:0019439	endoplasmic reticulum membrane|integral component of membrane|organelle membrane|cis-stilbene-oxide hydrolase activity|aromatic compound catabolic process
CL1Contig10326	34.3821	58.3488	10.4155	0.178504	-2.48598	0.0473517	1	Down	4.65028	4.35865	7.15386	0.498944	2.03064	1.13611	451
CL1Contig10396	502.4	911.587	93.2118	0.102252	-3.2898	3.29e-05	0.022057	Down	6.67283	4.2511	7.29507	1.03212	1.01246	0.111688	6396	gi|999967495|gb|KXJ06669.1|Retrovirus-related Pol polyprotein from transposon 17.6 [Exaiptasia pallida]	2.9e-289	sp|P04323|POL3_DROME	6e-87	Endonuclease										GO:0004190;GO:0004519;GO:0003676;GO:0003964;GO:0015074	aspartic-type endopeptidase activity|endonuclease activity|nucleic acid binding|RNA-directed DNA polymerase activity|DNA integration
CL1Contig10423	156.321	233.671	78.9708	0.337957	-1.56509	0.0497762	1	Down	7.36806	2.02568	4.53306	1.75053	2.83874	0.817165	2232	gi|779990782|ref|XP_011668548.1|PREDICTED: putative nuclease HARBI1 [Strongylocentrotus purpuratus]	7.7e-31				KOG4585	5e-13	Predicted transposase
CL1Contig10431	106.086	167.16	45.0127	0.26928	-1.89282	0.0414908	1	Down	2.42463	1.65514	3.0842	1.13504	0.441886	0.864	2953
CL1Contig10438	541.441	806.395	276.486	0.342866	-1.54428	0.0338541	1	Down	27.3474	30.0212	17.437	7.91864	13.0936	8.91769	1463						KOG2084	1e-08	Predicted histone tail methylase containing SET domain
CL1Contig10490	3950.19	6593.12	1307.27	0.198278	-2.3344	0.00084938	0.216271	Down	120.172	84.5647	25.6928	14.3184	20.7226	15.1369	4123
CL1Contig10539	18.2703	34.0472	2.49352	0.0732374	-3.77128	0.0198161	1	Down	0.434308	0.663079	0.431856	0.0166945	0.0943989	0.0153009	2921
CL1Contig10547	7456.42	12081.9	2830.96	0.234315	-2.09348	0.00252176	0.422941	Down	277.447	271.361	128.763	43.3846	98.8689	34.914	2468
CL1Contig10552	155.041	252.409	57.6718	0.228485	-2.12983	0.0075143	0.728247	Down	5.15951	5.24085	1.88017	2.12088	0.163416	0.779264	2890
CL1Contig10560	62.9484	120.214	5.68305	0.0472745	-4.40279	0.00286573	0.45066	Down	0.86631	3.99399	1.39541	0.0266586	0.0564744	0.332407	2566						KOG0017	3e-20	FOG: Transposon-encoded proteins with TYA, reverse transcriptase, integrase domains in various combinations
CL1Contig10595	188.107	371.941	4.27386	0.0114907	-6.44339	0.00123497	0.270164	Down	2.01026	23.0413	7.71577	0.307248	0.103847	9.19e-31	1497
CL1Contig10600	881.643	1560.64	202.645	0.129847	-2.94511	7.04e-05	0.0393828	Down	40.948	24.8415	20.6239	2.87e-16	12.0136	0.241028	2469	gi|1067075056|ref|XP_018021065.1|PREDICTED: protein white-like [Hyalella azteca]	1.7e-168	sp|Q27256|WHITE_ANOGA	2e-168	Protein white	KOG0061	7e-168	Transporter, ABC superfamily (Breast cancer resistance protein)							GO:0016021;GO:0005886;GO:0005524;GO:0042626;GO:0031409;GO:0006856;GO:0006727	integral component of membrane|plasma membrane|ATP binding|ATPase activity, coupled to transmembrane movement of substances|pigment binding|eye pigment precursor transport|ommochrome biosynthetic process
CL1Contig10638	147.339	277.412	17.2649	0.0622357	-4.00611	1.99e-05	0.0153755	Down	1.94442	4.30139	2.98305	0.300604	0.112975	0.301082	3898
CL1Contig10650	77.4663	126.3	28.6324	0.226701	-2.14114	0.022622	1	Down	1.92534	1.84669	1.65268	0.746939	0.355949	0.332825	3080
CL1Contig1066	17.3239	33.6534	0.994457	0.02955	-5.0807	0.0216394	1	Down	0	3.27741	4.47849	0.241017	0	0	508
CL1Contig10664	2726.85	5037.2	416.494	0.0826837	-3.59625	1.89e-06	0.00231073	Down	126.394	94.8709	78.0448	18.8479	5.77724	2.58005	2272	gi|918463920|gb|ALA09303.1|cytochrome P450 CYP2 [Eriocheir sinensis]	3.4e-137	sp|Q27712|CP2L1_PANAR	2e-112	Cytochrome P450 2L1	KOG0156	7e-76	Cytochrome P450 CYP2 subfamily	ko00981	Insect hormone biosynthesis	1	K14985	CYP18A1	26-hydroxylase	GO:0005789;GO:0031090;GO:0070330;GO:0020037;GO:0005506	endoplasmic reticulum membrane|organelle membrane|aromatase activity|heme binding|iron ion binding
CL1Contig10669	8455.06	12758.1	4152.06	0.325446	-1.61951	0.0207177	1	Down	220.038	225.904	122.073	78.3974	58.7356	79.6157	3074	gi|1067087577|ref|XP_018028153.1|PREDICTED: prostaglandin reductase 1-like [Hyalella azteca]	4.3e-101	sp|Q14914|PTGR1_HUMAN	1e-82	Prostaglandin reductase 1	KOG1196	3e-61	Predicted NAD-dependent oxidoreductase							GO:0005737;GO:0070062;GO:0036132;GO:0047522;GO:0032440;GO:0008270;GO:0006691	cytoplasm|extracellular exosome|13-prostaglandin reductase activity|15-oxoprostaglandin 13-oxidase activity|2-alkenal reductase [NAD(P)] activity|zinc ion binding|leukotriene metabolic process
CL1Contig10674	71.2327	122.259	20.2064	0.165275	-2.59706	0.0438754	1	Down	0.304644	1.71352	1.89477	0.275155	0.405865	0.13412	3797	gi|125901787|gb|ABN58714.1|pol-like protein [Biomphalaria glabrata]	3.3e-66	sp|P21328|RTJK_DROME	2e-53	RNA-directed DNA polymerase from mobile element jockey	KOG1075	2e-31	FOG: Reverse transcriptase							GO:0003964	RNA-directed DNA polymerase activity
CL1Contig10679	82.0394	136.765	27.3135	0.199711	-2.32401	0.0354016	1	Down	1.55203	2.20978	3.73236	0.410014	1.11946	0.392607	2225	gi|558230542|ref|XP_006138987.1|PREDICTED: tigger transposable element-derived protein 1-like [Pelodiscus sinensis]	2.9e-48	sp|Q96MW7|TIGD1_HUMAN	2e-49	Tigger transposable element-derived protein 1	KOG3105	5e-50	DNA-binding centromere protein B (CENP-B)							GO:0005634;GO:0003677	nucleus|DNA binding
CL1Contig10688	566.992	1066.64	67.3421	0.0631347	-3.98542	0.00980043	0.822991	Down	5.76685	4.9065	13.0138	0.645286	0.697228	0.627693	5424	gi|795045842|ref|XP_011868372.1|PREDICTED: ankyrin repeat and death domain-containing protein 1A-like isoform X3 [Vollenhovia emeryi]	4.5e-25	sp|G5E8K5|ANK3_MOUSE	4e-23	Ankyrin-3	KOG4177	1e-23	Ankyrin	ko05205;ko04624	Proteoglycans in cancer|Toll and Imd signaling pathway	2	K10380	ANK	ankyrin	GO:0030424;GO:0043194;GO:0016323;GO:0009986;GO:0005737;GO:0030425;GO:0014704;GO:0016328;GO:0005764;GO:0016020;GO:0031594;GO:0033268;GO:0033270;GO:0005886;GO:0045211;GO:0042383;GO:0016529;GO:0014731;GO:0045202;GO:0030315;GO:0030018;GO:0045296;GO:0008093;GO:0008092;GO:0044325;GO:0030674;GO:0030507;GO:0005200;GO:0007411;GO:0007409;GO:0071286;GO:0045184;GO:0043001;GO:0010960;GO:0072660;GO:0071709;GO:…	axon|axon initial segment|basolateral plasma membrane|cell surface|cytoplasm|dendrite|intercalated disc|lateral plasma membrane|lysosome|membrane|neuromuscular junction|node of Ranvier|paranode region of axon|plasma membrane|postsynaptic membrane|sarcolemma|sarcoplasmic reticulum|spectrin-associated cytoskeleton|synapse|T-tubule|Z disc|cadherin binding|cytoskeletal adaptor activity|cytoskeletal p…
CL1Contig10702	20.3716	38.0057	2.73756	0.0720302	-3.79525	0.0167368	1	Down	2.57116	1.19555	0.140243	0.0379031	0.195859	0.0514213	1466
CL1Contig10711	2393.03	4052.38	733.693	0.181053	-2.46552	0.00111707	0.257557	Down	85.2364	76.221	89.1629	22.4384	13.0718	20.5915	2095	gi|1067080774|ref|XP_018024139.1|PREDICTED: UDP-glucuronosyltransferase-like isoform X3 [Hyalella azteca]	8.8e-98	sp|P36511|UDB15_RAT	2e-66	UDP-glucuronosyltransferase 2B15	KOG1192	3e-84	UDP-glucuronosyl and UDP-glucosyl transferase	ko05204;ko00040;ko00053;ko00140;ko00830;ko00860;ko00980;ko00982;ko00983	Chemical carcinogenesis|Pentose and glucuronate interconversions|Ascorbate and aldarate metabolism|Steroid hormone biosynthesis|Retinol metabolism|Porphyrin and chlorophyll metabolism|Metabolism of xenobiotics by cytochrome P450|Drug metabolism - cytochrome P450|Drug metabolism - other enzymes	9	K00699	UGT	glucuronosyltransferase	GO:0005789;GO:0016021;GO:0043231;GO:0031090;GO:0015020;GO:0019439;GO:0042493	endoplasmic reticulum membrane|integral component of membrane|intracellular membrane-bounded organelle|organelle membrane|glucuronosyltransferase activity|aromatic compound catabolic process|response to drug
CL1Contig10722	286.788	566.694	6.88142	0.0121431	-6.36372	0.00106759	0.251794	Down	11.2686	14.0995	1.07e-24	4.25e-07	0.281747	0.0337031	3340	gi|948556878|gb|KRK01780.1|uncharacterized protein Dyak_GE20094, isoform B [Drosophila yakuba]	6.3e-27	sp|Q8MKK4|TRE12_DROME	2e-30	Facilitated trehalose transporter Tret1-2 homolog {ECO:0000303|PubMed:20035867}	KOG0254	3e-31	Predicted transporter (major facilitator superfamily)							GO:0005887;GO:0016020;GO:0005886;GO:0005355;GO:0005351;GO:0046323;GO:0035428	integral component of plasma membrane|membrane|plasma membrane|glucose transmembrane transporter activity|sugar:proton symporter activity|glucose import|hexose transmembrane transport
CL1Contig10745	83.9971	139.003	28.9911	0.208564	-2.26144	0.0132052	0.939599	Down	2.73281	0.520982	1.63694	0.437227	0.584865	0.134625	3773	gi|1067083631|ref|XP_018025685.1|PREDICTED: uncharacterized protein LOC108681191 [Hyalella azteca]	6.5e-67				KOG0017	2e-56	FOG: Transposon-encoded proteins with TYA, reverse transcriptase, integrase domains in various combinations
CL1Contig10770	413.488	684.456	142.519	0.208222	-2.26381	0.0310771	1	Down	11.4615	11.2013	0.884481	0.668487	2.90426	1.74201	4298
CL1Contig10771	716.716	1172.74	260.694	0.222296	-2.16945	0.00413751	0.552176	Down	5.80532	8.11384	2.18799	0.399302	1.42892	2.53904	10237	gi|1061485711|gb|ODN02833.1|Abhydrolase domain-containing protein 4 [Orchesella cincta]	3.4e-124	sp|Q8VD66|ABHD4_MOUSE	5e-113	Protein ABHD4 {ECO:0000305}	KOG4409	2e-118	Predicted hydrolase/acyltransferase (alpha/beta hydrolase superfamily)	ko04923	Regulation of lipolysis in adipocyte	1	K13699	ABHD5, CGI-58	abhydrolase domain-containing protein 5	GO:0005811;GO:0052689;GO:0016042;GO:0006629;GO:0019915	lipid particle|carboxylic ester hydrolase activity|lipid catabolic process|lipid metabolic process|lipid storage
CL1Contig10777	1439.67	2770.07	109.276	0.0394487	-4.66388	9.94e-07	0.00139536	Down	12.2546	31.4251	24.6032	0.935746	1.60346	0.730673	5178	gi|1067108630|ref|XP_018014014.1|PREDICTED: transmembrane protease serine 9-like [Hyalella azteca]	1e-23	sp|P06872|TRY2_CANLF	6e-13	Anionic trypsin	KOG3627	6e-12	Trypsin	ko04080;ko05164;ko04972;ko04974	Neuroactive ligand-receptor interaction|Influenza A|Pancreatic secretion|Protein digestion and absorption	4	K01312	PRSS1_2_3	trypsin	GO:0005576;GO:0005615;GO:0005509;GO:0004252;GO:0030574;GO:0007586;GO:0006508	extracellular region|extracellular space|calcium ion binding|serine-type endopeptidase activity|collagen catabolic process|digestion|proteolysis
CL1Contig10787	19.4583	38.3529	0.563699	0.0146977	-6.08827	0.00145445	0.305983	Down	1.24846	1.97875	1.81847	0	0.0702424	0.0668274	968
CL1Contig10790	449.436	815.345	83.5272	0.102444	-3.28709	0.00156725	0.324067	Down	12.7159	12.657	1.75627	0.529687	1.98038	0.390496	4389
CL1Contig10792	6.71261	13.4252	0	0	#NAME?	0.03696	1	Down	1.22178	0.609428	0.733468	0.000980253	5.26e-15	3.82e-05	692
CL1Contig10804	2150.91	3404.01	897.809	0.263751	-1.92275	0.0108804	0.859865	Down	29.1076	22.648	32.7833	10.9782	6.57665	10.3422	5162
CL1Contig10813	3784.18	6353.09	1215.27	0.191288	-2.38618	0.046809	1	Down	66.0909	5.47684	50.3178	14.1153	7.13878	6.63932	6735	gi|1041132165|ref|XP_017290531.1|PREDICTED: uncharacterized protein LOC108247140 [Kryptolebias marmoratus]	1.5e-48	sp|Q6XKE6|POLG_PVCV2	1e-18	Reverse transcriptase	KOG0017	9e-17	FOG: Transposon-encoded proteins with TYA, reverse transcriptase, integrase domains in various combinations							GO:0004190;GO:0003677;GO:0004519;GO:0003964;GO:0008270;GO:0046740	aspartic-type endopeptidase activity|DNA binding|endonuclease activity|RNA-directed DNA polymerase activity|zinc ion binding|transport of virus in host, cell to cell
CL1Contig10827	4070	6051.93	2088.06	0.345024	-1.53523	0.0243622	1	Down	39.3619	23.0636	7.56315	5.17987	10.957	11.0583	12525	gi|1067079067|ref|XP_018023215.1|PREDICTED: uncharacterized protein LOC108679144 [Hyalella azteca]	0	sp|Q8NF91|SYNE1_HUMAN	5e-69	Nesprin-1	KOG0516	1e-68	Dystonin, GAS (Growth-arrest-specific protein), and related proteins
CL1Contig10830	662.982	1102.3	223.661	0.202903	-2.30114	0.00478519	0.59942	Down	6.79049	6.43452	9.15822	1.10086	1.54637	3.45608	6243
CL1Contig10867	23582.2	4109.69	43054.7	10.4764	3.38907	0.00175727	0.351326	Up	48.6145	224.177	2.13008	1546.07	877.644	614.75	2171	gi|1067092887|ref|XP_018008277.1|PREDICTED: gamma-butyrobetaine dioxygenase-like [Hyalella azteca]	3.2e-82	sp|Q924Y0|BODG_MOUSE	1e-75	Gamma-butyrobetaine dioxygenase	KOG3888	4e-75	Gamma-butyrobetaine,2-oxoglutarate dioxygenase	ko00310	Lysine degradation	1	K00471	E1.14.11.1	gamma-butyrobetaine dioxygenase	GO:0070062;GO:0005739;GO:0008336;GO:0042802;GO:0005506;GO:0008270;GO:0045329	extracellular exosome|mitochondrion|gamma-butyrobetaine dioxygenase activity|identical protein binding|iron ion binding|zinc ion binding|carnitine biosynthetic process
CL1Contig10874	3356.82	4958.97	1754.68	0.353839	-1.49883	0.0347598	1	Down	53.8432	29.6578	41.0506	21.7413	16.7499	13.6511	5248	gi|1022769510|gb|KZS13985.1|Peroxisomal multifunctional enzyme type 2 [Daphnia magna]	1.8e-198	sp|P51659|DHB4_HUMAN	0	Enoyl-CoA hydratase 2				ko04146;ko00120	Peroxisome|Primary bile acid biosynthesis	2	K12405	HSD17B4	3-hydroxyacyl-CoA dehydrogenase / 3a,7a,12a-trihydroxy-5b-cholest-24-enoyl-CoA hydratase / enoyl-CoA hydratase 2	GO:0043231;GO:0016020;GO:0005739;GO:0005782;GO:0005778;GO:0005777;GO:0034831;GO:0051990;GO:0043713;GO:0044594;GO:0018453;GO:0003857;GO:0034840;GO:0048258;GO:0033989;GO:0018452;GO:0019152;GO:0000252;GO:0033709;GO:0052677;GO:0032866;GO:0035410;GO:0018451;GO:0008875;GO:0004448;GO:0016853;GO:0044103;GO:0032867;GO:0044105;GO:0016508;GO:0004495;GO:0032442;GO:0042803;GO:0005102;GO:0033765;GO:0035380;GO:…	intracellular membrane-bounded organelle|membrane|mitochondrion|peroxisomal matrix|peroxisomal membrane|peroxisome|(R)-(-)-1,2,3,4-tetrahydronaphthol dehydrogenase activity|(R)-2-hydroxyglutarate dehydrogenase activity|(R)-2-hydroxyisocaproate dehydrogenase activity|17-beta-hydroxysteroid dehydrogenase (NAD+) activity|2-hydroxytetrahydrofuran dehydrogenase activity|3-hydroxyacyl-CoA dehydrogenase…
CL1Contig10914	3450.68	5445.14	1456.22	0.267435	-1.90274	0.01547	1	Down	63.0348	21.2888	27.9071	3.70069	5.67586	30.0399	6661	gi|1033837814|gb|ANH79230.1|VLIG1 [Macrobrachium rosenbergii]	0	sp|Q80SU7|GVIN1_MOUSE	2e-159	Interferon-induced very large GTPase 1										GO:0005829;GO:0005634;GO:0005525	cytosol|nucleus|GTP binding
CL1Contig10969	40.674	9.24022	72.1077	7.80368	2.96416	0.013583	0.948109	Up	0.181394	0.666993	0.252123	4.79511	3.11051	1.50965	1165	gi|399565626|dbj|BAM35674.1|putative reverse transcriptase [Marsupenaeus japonicus]	5.5e-07
CL1Contig11193	83.4063	159.117	7.69567	0.0483649	-4.3699	0.00765167	0.731001	Down	4.9046	5.91165	13.7791	0.11358	1.36842	1.25e-24	775
CL1Contig11209	186.943	0	373.885	Inf	Inf	0.0300741	1	Up	0	0	0	40.4626	0.976854	0.429497	1288
CL1Contig11249	151.564	303.128	0	0	#NAME?	4.53e-14	6.84e-10	Down	10.337	18.2657	11.5964	2.92e-05	3.45e-11	0.00119003	993	gi|1067074454|ref|XP_018020744.1|PREDICTED: uncharacterized Golgi apparatus membrane protein-like protein CG5021 isoform X1 [Hyalella azteca]	2e-65	sp|Q8IQC1|TVP23_DROME	9e-51	Uncharacterized Golgi apparatus membrane protein-like protein CG5021	KOG3195	3e-50	Uncharacterized membrane protein NPD008/CGI-148							GO:0030173;GO:0009306;GO:0016192	integral component of Golgi membrane|protein secretion|vesicle-mediated transport
CL1Contig11278	143.216	66.0323	220.399	3.33775	1.73888	0.0433049	1	Up	3.62e-11	3.06876	0.322145	3.65712	4.03162	5.64111	2702
CL1Contig11303	12.1211	0	24.2421	Inf	Inf	0.00454712	0.585494	Up	0	0	0	2.56515	1.70649	1.35727	666
CL1Contig11319	16.6343	0	33.2685	Inf	Inf	0.00946556	0.812004	Up	1.49e-26	1.26e-13	2.26e-26	0.515325	1.3387	6.4e-16	2640
CL1Contig11324	38.3393	66.3489	10.3298	0.155689	-2.68326	0.0231829	1	Down	1.14754	3.39705	2.15173	0.458561	0.500148	0.351079	1276	gi|742177450|ref|XP_010887211.1|PREDICTED: phenazine biosynthesis-like domain-containing protein isoform X1 [Esox lucius]	4.7e-62	sp|Q2HJF4|PBLD_BOVIN	7e-79	Phenazine biosynthesis-like domain-containing protein	KOG3033	5e-63	Predicted PhzC/PhzF-type epimerase							GO:0005737;GO:0070062;GO:0016853;GO:0009058;GO:0030277;GO:0010633;GO:0050680;GO:0010719;GO:0060394;GO:0060392;GO:0030512	cytoplasm|extracellular exosome|isomerase activity|biosynthetic process|maintenance of gastrointestinal epithelium|negative regulation of epithelial cell migration|negative regulation of epithelial cell proliferation|negative regulation of epithelial to mesenchymal transition|negative regulation of pathway-restricted SMAD protein phosphorylation|negative regulation of SMAD protein import into nuc…
CL1Contig1141	262.232	70.8764	453.587	6.3997	2.678	0.000938634	0.22852	Up	0.613287	0.531877	0.368545	1.85918	4.08857	5.99414	6361	gi|926618165|ref|XP_013774279.1|PREDICTED: lysine-specific demethylase 8-like [Limulus polyphemus]	7e-60	sp|Q497B8|KDM8_RAT	3e-87	Lysine-specific demethylase 8	KOG2132	8e-86	Uncharacterized conserved protein, contains JmjC domain							GO:0005634;GO:0003682;GO:0051864;GO:0046872;GO:0000086;GO:0070544;GO:0045893;GO:0006351	nucleus|chromatin binding|histone demethylase activity (H3-K36 specific)|metal ion binding|G2/M transition of mitotic cell cycle|histone H3-K36 demethylation|positive regulation of transcription, DNA-templated|transcription, DNA-templated
CL1Contig11433	5736.93	9366.59	2107.28	0.224978	-2.15214	0.00308803	0.467361	Down	172.375	224.605	213.616	63.3951	68.4221	31.3845	1982	gi|646713331|gb|KDR17734.1|Beta-hexosaminidase subunit beta [Zootermopsis nevadensis]	8.7e-134	sp|Q0V8R6|HEXA_BOVIN	3e-164	Beta-hexosaminidase subunit alpha	KOG2499	2e-163	Beta-N-acetylhexosaminidase	ko04142;ko00520;ko00511;ko00513;ko00531;ko00603;ko00604	Lysosome|Amino sugar and nucleotide sugar metabolism|Other glycan degradation|Various types of N-glycan biosynthesis|Glycosaminoglycan degradation|Glycosphingolipid biosynthesis - globo and isoglobo series|Glycosphingolipid biosynthesis - ganglio series	7	K12373	HEXA_B	hexosaminidase	GO:0005764;GO:0016020;GO:0004563;GO:0007628;GO:0005975;GO:0048667;GO:0006689;GO:0030203;GO:0019915;GO:0007040;GO:0042552;GO:0050885;GO:0050884;GO:0007605;GO:0019953;GO:0001501;GO:0060395	lysosome|membrane|beta-N-acetylhexosaminidase activity|adult walking behavior|carbohydrate metabolic process|cell morphogenesis involved in neuron differentiation|ganglioside catabolic process|glycosaminoglycan metabolic process|lipid storage|lysosome organization|myelination|neuromuscular process controlling balance|neuromuscular process controlling posture|sensory perception of sound|sexual rep…
CL1Contig11521	11.1888	0.598877	21.7787	36.366	5.18452	0.0317547	1	Up	0.0415852	8.88e-20	9.67e-13	1.02534	0.434002	0.359872	1814
CL1Contig11558	213.434	371.431	55.4366	0.149252	-2.74418	0.000691068	0.194071	Down	11.7791	12.2292	8.45736	1.22252	3.69652	0.519016	1537
CL1Contig11589	134.59	0	269.181	Inf	Inf	1.25e-10	9.8e-07	Up	0	0	0	20.5701	26.4039	9.51172	728
CL1Contig11672	177.761	335.956	19.5664	0.0582411	-4.10182	6.74e-06	0.00598779	Down	18.5927	7.37775	13.1919	1.00201	0.74959	1.02062	1131
CL1Contig1171	235.061	446.252	23.8699	0.0534896	-4.2246	0.0155854	1	Down	0.492148	26.7138	27.0179	1.58711	1.41355	0.718823	989
CL1Contig1172	7.64111	15.2822	0	0	#NAME?	0.0223642	1	Down	1.23913	1.06426	0.50378	0	5.36e-05	1.5e-13	770
CL1Contig11813	22.0287	0.598877	43.4585	72.5667	6.18124	0.000831712	0.214603	Up	0.0802897	6.78e-09	0.00864569	1.9338	0.689903	4.08424	1115
CL1Contig11826	980.006	1881.49	78.5258	0.0417361	-4.58256	2.39e-08	6.28e-05	Down	21.9355	11.115	13.4064	0.626544	1.12995	0.483403	5436			sp|Q94527|NFKB1_DROME	4e-07	Nuclear factor NF-kappa-B p49 subunit				ko04210;ko04218;ko04010;ko04014;ko04024;ko04064;ko04066;ko04071;ko04151;ko04668;ko05200;ko05202;ko05203;ko05206;ko05212;ko05215;ko05220;ko05221;ko05222;ko05418;ko01523;ko04931;ko04932;ko04933;ko05321;ko05120;ko05131;ko05132;ko05133;ko05134;ko05140;ko05142;ko05145;ko05146;ko05152;ko05160;ko05161;ko05162;ko05164;ko05165;ko05166;ko05167;ko05168;ko05169;ko05030;ko04211;ko04380;ko04917;ko04920;ko04926…	Apoptosis|Cellular senescence|MAPK signaling pathway|Ras signaling pathway|cAMP signaling pathway|NF-kappa B signaling pathway|HIF-1 signaling pathway|Sphingolipid signaling pathway|PI3K-Akt signaling pathway|TNF signaling pathway|Pathways in cancer|Transcriptional misregulation in cancers|Viral carcinogenesis|MicroRNAs in cancer|Pancreatic cancer|Prostate cancer|Chronic myeloid leukemia|Acute my…	62	K02580	NFKB1	nuclear factor NF-kappa-B p105 subunit	GO:0005737;GO:0005829;GO:0033256;GO:0005719;GO:0005634;GO:0003682;GO:0003677;GO:0000977;GO:0000981;GO:0043565;GO:0003700;GO:0001077;GO:0034198;GO:0006974;GO:0050829;GO:0051607;GO:0048813;GO:0007249;GO:0006955;GO:0045087;GO:2000647;GO:0000122;GO:0038061;GO:0061057;GO:0048935;GO:0006963;GO:0006967;GO:0006964;GO:0002230;GO:0010628;GO:0045089;GO:0045429;GO:0045944;GO:0045088;GO:0009617;GO:0034097;GO:…	cytoplasm|cytosol|I-kappaB/NF-kappaB complex|nuclear euchromatin|nucleus|chromatin binding|DNA binding|RNA polymerase II regulatory region sequence-specific DNA binding|RNA polymerase II transcription factor activity, sequence-specific DNA binding|sequence-specific DNA binding|transcription factor activity, sequence-specific DNA binding|transcriptional activator activity, RNA polymerase II core p…
CL1Contig11834	14.8338	29.6675	0	0	#NAME?	0.000932419	0.227926	Down	3.39362	2.49827	8.56e-11	2.22e-05	1.2e-28	1.34e-33	761
CL1Contig11850	43.5119	0.598877	86.4249	144.312	7.17304	0.0292241	1	Up	0.0294656	0	0	2.58415	0.410483	0.283157	3886	gi|590000866|gb|AHL26190.1|lipoprotein receptor 2A [Pandalopsis japonica]	0	sp|Q99087|LDLR1_XENLA	1e-150	Low-density lipoprotein receptor 1	KOG1215	4e-172	Low-density lipoprotein receptors containing Ca2+-binding EGF-like domains							GO:0009986;GO:0005905;GO:0005769;GO:0005794;GO:0016021;GO:0005770;GO:0034362;GO:0005764;GO:0005886;GO:0005509;GO:0008203;GO:0006897;GO:0006869	cell surface|clathrin-coated pit|early endosome|Golgi apparatus|integral component of membrane|late endosome|low-density lipoprotein particle|lysosome|plasma membrane|calcium ion binding|cholesterol metabolic process|endocytosis|lipid transport
CL1Contig11871	103.113	40.079	166.148	4.1455	2.05155	0.044943	1	Up	0.958427	0.394377	0.0209686	2.79832	1.83662	1.07655	4441	gi|1079418965|gb|AOW41606.1|trypsin [Euphausia superba]	1.9e-151	sp|P00745|PROC_BOVIN	6e-25	Activation peptide	KOG3627	2e-51	Trypsin							GO:0005783;GO:0005615;GO:0005794;GO:0005509;GO:0004252;GO:0007596;GO:0043066;GO:0030195;GO:0050819;GO:0050728;GO:1903142	endoplasmic reticulum|extracellular space|Golgi apparatus|calcium ion binding|serine-type endopeptidase activity|blood coagulation|negative regulation of apoptotic process|negative regulation of blood coagulation|negative regulation of coagulation|negative regulation of inflammatory response|positive regulation of establishment of endothelial barrier
CL1Contig119	28.5422	48.5668	8.51757	0.175378	-2.51146	0.0359696	1	Down	3.39031	6.76596	0.828576	1.19324	0.534579	0.265931	633
CL1Contig11915	191.8	77.6519	305.949	3.94	1.9782	0.0299597	1	Up	6.73759	0.368931	8.2e-13	5.11113	10.884	13.337	1723
CL1Contig11941	3531.69	1230.69	5832.68	4.73935	2.24469	0.00822906	0.754478	Up	31.6465	14.9837	4.94953	47.9702	64.9718	174.979	3489
CL1Contig12063	128.776	50.2284	207.323	4.1276	2.0453	0.0197079	1	Up	1.14873	1.21342	0.279197	3.54649	1.61492	7.85524	2726	gi|1067081962|ref|XP_018024777.1|PREDICTED: oxygen-dependent coproporphyrinogen-III oxidase-like [Hyalella azteca]	3.9e-128	sp|Q9V3D2|HEM6_DROME	8e-152	Oxygen-dependent coproporphyrinogen-III oxidase	KOG1518	2e-152	Coproporphyrinogen III oxidase CPO/HEM13	ko00860	Porphyrin and chlorophyll metabolism	1	K00228	CPOX, hemF	coproporphyrinogen III oxidase	GO:0005739;GO:0004109;GO:0042803;GO:0006783;GO:0006782	mitochondrion|coproporphyrinogen oxidase activity|protein homodimerization activity|heme biosynthetic process|protoporphyrinogen IX biosynthetic process
CL1Contig12085	19.1539	34.8091	3.49859	0.100508	-3.31462	0.0394335	1	Down	1.85877	1.47117	1.19997	0.0852633	0.0893415	0.408598	1044
CL1Contig12150	298.416	507.076	89.7557	0.177006	-2.49813	0.000929506	0.227926	Down	31.391	14.0704	12.4059	8.51947	1.10161	1.37748	1217
CL1Contig12156	620.449	83.4109	1157.49	13.8769	3.79461	0.000842089	0.215439	Up	0.774749	1.55218	0.197202	5.16289	20.0382	14.3642	4728	gi|1028681228|ref|XP_016656900.1|PREDICTED: LOW QUALITY PROTEIN: protein CREBRF homolog [Acyrthosiphon pisum]	5.4e-84	sp|Q9VC61|CRERF_DROME	8e-71	Protein CREBRF homolog										GO:0005737;GO:0005634;GO:0046982;GO:0042803;GO:0043565;GO:0003700;GO:0045893;GO:0044246;GO:0042594;GO:0030431;GO:0038202;GO:0006351	cytoplasm|nucleus|protein heterodimerization activity|protein homodimerization activity|sequence-specific DNA binding|transcription factor activity, sequence-specific DNA binding|positive regulation of transcription, DNA-templated|regulation of multicellular organismal metabolic process|response to starvation|sleep|TORC1 signaling|transcription, DNA-templated
CL1Contig12163	2417.62	3788.44	1046.8	0.276313	-1.85562	0.00995417	0.828983	Down	237.666	169.804	203.082	80.582	72.8818	45.6179	814			sp|O95497|VNN1_HUMAN	9e-10	Pantetheinase	KOG0806	2e-10	Carbon-nitrogen hydrolase	ko00770	Pantothenate and CoA biosynthesis	1	K08069	VNN	pantetheine hydrolase
CL1Contig12256	82.9066	132.075	33.7386	0.255451	-1.96888	0.0390554	1	Down	8.29774	12.6812	6.42782	3.83302	0.131823	4.72545	649
CL1Contig12264	64.0123	101.931	26.0934	0.25599	-1.96584	0.0334792	1	Down	5.50036	5.06548	3.62691	2.14813	1.77298	0.00431922	966	gi|1067060957|ref|XP_018015789.1|PREDICTED: transmembrane protein 138-like [Hyalella azteca]	4.6e-35	sp|Q9NPI0|TM138_HUMAN	4e-17	Transmembrane protein 138										GO:0005929;GO:0016021;GO:0005774;GO:0060271	cilium|integral component of membrane|vacuolar membrane|cilium assembly
CL1Contig12270	19.9036	1.38155	38.4257	27.8135	4.79771	0.0192043	1	Up	8.09e-10	4.37e-06	0.189998	2.45734	4.91713	0.0313795	761
CL1Contig12301	139.128	65.1424	213.113	3.2715	1.70995	0.0474815	1	Up	0.981613	0.974753	0.303921	2.2205	1.88535	4.68112	4078
CL1Contig12336	9.50523	19.0105	0	0	#NAME?	0.0101052	0.83238	Down	0.61648	1.84843	0.899525	6.88e-28	3.68e-12	3.96e-19	754
CL1Contig12366	80.4629	126.486	34.4397	0.27228	-1.87684	0.0426316	1	Down	2.05952	8.92051	5.32689	3.51495	1.47008	0	997
CL1Contig12377	1367.81	2044.69	690.935	0.337916	-1.56526	0.0306771	1	Down	46.9415	48.2322	46.799	26.4106	15.9649	14.6995	1882	gi|1058160896|gb|JAS84096.1|hypothetical protein g.23523 [Homalodisca liturata]	2e-127	sp|P34528|YM67_CAEEL	2e-94	Putative serine protease K12H4.7	KOG2182	3e-143	Hydrolytic enzymes of the alpha/beta hydrolase fold							GO:0008239;GO:0004185;GO:0045087;GO:0006508	dipeptidyl-peptidase activity|serine-type carboxypeptidase activity|innate immune response|proteolysis
CL1Contig12389	281.609	413.4	149.818	0.362404	-1.46433	0.0377642	1	Down	27.9208	19.914	15.5112	14.1941	9.99606	0.482518	888
CL1Contig12392	527.307	795.518	259.097	0.325695	-1.6184	0.0306001	1	Down	14.4569	9.79526	17.6371	9.52953	4.48238	2.18983	2406	gi|1067086166|ref|XP_018027020.1|PREDICTED: probable 4-coumarate--CoA ligase 3 [Hyalella azteca]	2.2e-78	sp|Q9M0X9|4CLL7_ARATH	4e-90	4-coumarate--CoA ligase-like 7	KOG1176	1e-90	Acyl-CoA synthetase							GO:0005777;GO:0005524;GO:0004321;GO:0016874;GO:0009695;GO:0031408	peroxisome|ATP binding|fatty-acyl-CoA synthase activity|ligase activity|jasmonic acid biosynthetic process|oxylipin biosynthetic process
CL1Contig12410	52.325	20.3811	84.269	4.13466	2.04777	0.0465444	1	Up	2.21124	0.184475	1.27841	2.93231	7.72255	8.1764	737
CL1Contig12411	48.7828	96.0831	1.48252	0.0154296	-6.01816	0.000462099	0.147732	Down	0.49693	1.44922	2.01679	0.0518231	0	0.0276526	2926
CL1Contig12427	18.5714	1.38155	35.7613	25.8849	4.69404	0.00486252	0.602747	Up	0.00205091	0	0.100919	0.422496	1.91415	1.3748	1565
CL1Contig12433	60.0451	110.982	9.10842	0.0820713	-3.60698	0.000873938	0.218949	Down	7.32476	5.98667	5.23342	0.542395	0.602807	0.723328	801
CL1Contig12510	311.232	495.147	127.317	0.257129	-1.95943	0.0113034	0.874936	Down	7.59351	12.3574	8.71694	4.15319	2.59034	1.95647	2264	gi|1033837812|gb|ANH79229.1|VLIG3 [Macrobrachium rosenbergii]	2.9e-146	sp|Q7Z2Y8|GVIN1_HUMAN	7e-82	Interferon-induced very large GTPase 1										GO:0005829;GO:0005634;GO:0005525	cytosol|nucleus|GTP binding
CL1Contig12532	37.1122	62.1344	12.09	0.194578	-2.36158	0.0338641	1	Down	1.11242	1.00634	0.207828	0.120455	0.197228	0.181646	3851	gi|946658815|ref|XP_014430356.1|PREDICTED: LOW QUALITY PROTEIN: uncharacterized protein LOC102459719 [Pelodiscus sinensis]	8.5e-39	sp|Q89703|POL_CSVMV	2e-18	Ribonuclease H	KOG0017	2e-18	FOG: Transposon-encoded proteins with TYA, reverse transcriptase, integrase domains in various combinations							GO:0004190;GO:0003677;GO:0003887;GO:0046872;GO:0003723;GO:0003964;GO:0004523;GO:0006310	aspartic-type endopeptidase activity|DNA binding|DNA-directed DNA polymerase activity|metal ion binding|RNA binding|RNA-directed DNA polymerase activity|RNA-DNA hybrid ribonuclease activity|DNA recombination
CL1Contig12547	59.6196	101.821	17.4181	0.171065	-2.54738	0.0179635	1	Down	2.36117	5.96792	1.24939	0.850676	0.823891	0.0725348	1481
CL1Contig1255	229.902	0.299438	459.505	1534.56	10.5836	0.0065572	0.680259	Up	0.00855833	0	0	0	8.56962	2.39965	6561
CL1Contig1260	7248.63	11993.2	2504.09	0.208793	-2.25986	0.0218604	1	Down	110.379	124.771	212.584	22.0515	51.7947	49.5693	3307	gi|1049209845|ref|XP_017560240.1|PREDICTED: enoyl-CoA delta isomerase 2, mitochondrial [Pygocentrus nattereri]	5.8e-122	sp|O75521|ECI2_HUMAN	6e-125	Enoyl-CoA delta isomerase 2, mitochondrial	KOG0016	7e-100	Enoyl-CoA hydratase/isomerase	ko04146;ko00071	Peroxisome|Fatty acid degradation	2	K13239	PECI	peroxisomal 3,2-trans-enoyl-CoA isomerase	GO:0043231;GO:0016020;GO:0005739;GO:0005654;GO:0005782;GO:0004165;GO:0000062;GO:0005102;GO:0044255;GO:0006635;GO:0009062	intracellular membrane-bounded organelle|membrane|mitochondrion|nucleoplasm|peroxisomal matrix|dodecenoyl-CoA delta-isomerase activity|fatty-acyl-CoA binding|receptor binding|cellular lipid metabolic process|fatty acid beta-oxidation|fatty acid catabolic process
CL1Contig12603	131.24	237.073	25.4074	0.107171	-3.22201	0.0357903	1	Down	1.1271	9.0794	11.2119	0.471707	2.37529	0	1323
CL1Contig12605	1146.57	2198.63	94.5099	0.0429859	-4.53999	0.0397413	1	Down	8.56611	14.2155	44.8694	0.894884	2.42835	0.538565	3741	gi|906468915|gb|KNC29830.1|hypothetical protein FF38_01743 [Lucilia cuprina]	7.6e-99	sp|P31228|OXDD_BOVIN	7e-53	D-aspartate oxidase	KOG3923	9e-85	D-aspartate oxidase	ko04146;ko00250	Peroxisome|Alanine, aspartate and glutamate metabolism	2	K00272	DDO	D-aspartate oxidase	GO:0005777;GO:0008445;GO:0071949;GO:0046416	peroxisome|D-aspartate oxidase activity|FAD binding|D-amino acid metabolic process
CL1Contig12606	130.841	230.745	30.9363	0.134071	-2.89893	0.00245647	0.417254	Down	3.53013	1.35754	3.57453	0.292623	1.02978	9.75e-08	3479
CL1Contig12654	656.557	1080.84	232.275	0.214902	-2.21825	0.0217205	1	Down	17.0345	18.4021	1.84671	2.72477	4.42671	1.1452	4253	gi|963833896|gb|ALT10383.1|juvenile hormone esterase-like protein 1 [Portunus trituberculatus]	3.5e-91	sp|B2D0J5|EST6_APIME	2e-79	Venom carboxylesterase-6	KOG1516	1e-75	Carboxylesterase and related proteins	ko00983	Drug metabolism - other enzymes	1	K03927	CES2	carboxylesterase 2	GO:0005576;GO:0052689	extracellular region|carboxylic ester hydrolase activity
CL1Contig12657	111.71	187.965	35.4547	0.188624	-2.40641	0.0427591	1	Down	2.80432	2.34146	5.61125	0.957781	1.06126	0.52951	2126	gi|1067087381|ref|XP_018027682.1|PREDICTED: alpha-tocopherol transfer protein-like isoform X3 [Hyalella azteca]	1.8e-13				KOG1471	2e-07	Phosphatidylinositol transfer protein SEC14 and related proteins
CL1Contig12707	412.329	661.963	162.695	0.245777	-2.02458	0.0122385	0.907793	Down	9.04434	13.795	14.8014	3.44225	3.63643	4.76502	2231	gi|1067087399|ref|XP_018027692.1|PREDICTED: uncharacterized protein LOC108682940 [Hyalella azteca]	7.2e-21
CL1Contig12716	1165.3	1982.5	348.092	0.175582	-2.50978	0.0389628	1	Down	14.4397	17.0949	34.1843	6.51331	2.8403	5.94527	3661	gi|1067103705|ref|XP_018013205.1|PREDICTED: uncharacterized protein LOC108670256 [Hyalella azteca]	5.2e-06
CL1Contig12855	206.782	78.1069	335.457	4.29484	2.1026	0.00681606	0.690504	Up	0.698812	0.491273	0.93492	1.94699	4.86118	5.08919	4630	gi|762102271|ref|XP_011433628.1|PREDICTED: protein SMG9-like [Crassostrea gigas]	2e-26	sp|Q05AW9|SMG9_XENLA	9e-59	Protein SMG9	KOG4181	7e-54	Uncharacterized conserved protein							GO:0000184	nuclear-transcribed mRNA catabolic process, nonsense-mediated decay
CL1Contig12890	656.377	1193.3	119.453	0.100103	-3.32044	3.92e-05	0.0251672	Down	18.857	13.0335	4.18949	0.213874	3.28288	0.29658	4757	gi|1020596258|ref|XP_016117162.1|PREDICTED: uncharacterized protein LOC107575268 [Sinocyclocheilus grahami]	1.4e-62
CL1Contig12934	1150.61	1869.28	431.935	0.23107	-2.1136	0.00337264	0.494255	Down	16.4867	22.25	13.1036	4.30754	6.84223	2.56741	4838	gi|1067093016|ref|XP_018008348.1|PREDICTED: Niemann-Pick C1 protein-like [Hyalella azteca]	6.1e-204	sp|P56941|NPC1_PIG	0	Niemann-Pick C1 protein	KOG1933	0	Cholesterol transport protein (Niemann-Pick C disease protein)	ko04142	Lysosome	1	K12385	NPC1	Niemann-Pick C1 protein	GO:0005783;GO:0005576;GO:0005887;GO:0031902;GO:0005765;GO:0005764;GO:0005635;GO:0048471;GO:0015485;GO:0005319;GO:0008206;GO:0042632;GO:0008203;GO:0030301;GO:0007041;GO:0006486	endoplasmic reticulum|extracellular region|integral component of plasma membrane|late endosome membrane|lysosomal membrane|lysosome|nuclear envelope|perinuclear region of cytoplasm|cholesterol binding|lipid transporter activity|bile acid metabolic process|cholesterol homeostasis|cholesterol metabolic process|cholesterol transport|lysosomal transport|protein glycosylation
CL1Contig13008	958.868	1783.72	134.019	0.0751346	-3.73438	2.05e-06	0.00242688	Down	13.8947	13.9988	17.7028	2.42864	1.43816	0.0495369	4998	gi|1067066026|ref|XP_018017026.1|PREDICTED: xanthine dehydrogenase 1-like [Hyalella azteca]	8.4e-164	sp|O23888|ALDO2_MAIZE	0	Indole-3-acetaldehyde oxidase	KOG0430	0	Xanthine dehydrogenase	ko04146;ko00232;ko00230;ko00983	Peroxisome|Caffeine metabolism|Purine metabolism|Drug metabolism - other enzymes	4	K00106	XDH	xanthine dehydrogenase/oxidase	GO:0005737;GO:0051537;GO:0009055;GO:0071949;GO:0050302;GO:0005506;GO:0043546;GO:0016614;GO:0009688;GO:0009851;GO:0055114	cytoplasm|2 iron, 2 sulfur cluster binding|electron carrier activity|FAD binding|indole-3-acetaldehyde oxidase activity|iron ion binding|molybdopterin cofactor binding|oxidoreductase activity, acting on CH-OH group of donors|abscisic acid biosynthetic process|auxin biosynthetic process|oxidation-reduction process
CL1Contig13025	184.861	76.9483	292.773	3.8048	1.92782	0.0246572	1	Up	1.29227	1.08564	0.656966	6.55779	3.09469	3.38136	3490	gi|827536504|ref|XP_012553295.1|PREDICTED: RNA polymerase-associated protein CTR9 homolog [Bombyx mori]	3.4e-07
CL1Contig13032	1483.57	2285.98	681.155	0.297971	-1.74676	0.041501	1	Down	69.6425	74.4454	125.966	40.76	39.787	19.0025	1049
CL1Contig13058	200.219	86.8803	313.557	3.60907	1.85163	0.0268925	1	Up	1.248	1.0951	0.566204	3.72652	4.03317	4.40973	4139	gi|805820972|ref|XP_012150543.1|PREDICTED: choline-phosphate cytidylyltransferase A-like [Megachile rotundata]	4e-119	sp|Q811Q9|PCY1B_MOUSE	2e-105	Choline-phosphate cytidylyltransferase B	KOG2804	1e-123	Phosphorylcholine transferase/cholinephosphate cytidylyltransferase	ko05231;ko00564;ko00440	Choline metabolism in cancer|Glycerophospholipid metabolism|Phosphonate and phosphinate metabolism	3	K00968	PCYT1	choline-phosphate cytidylyltransferase	GO:0005783;GO:0004105;GO:0001541;GO:0007283	endoplasmic reticulum|choline-phosphate cytidylyltransferase activity|ovarian follicle development|spermatogenesis
CL1Contig13070	702.002	1041.58	362.424	0.347956	-1.52302	0.0388577	1	Down	9.07235	9.005	11.8752	4.26355	6.62006	1.4895	4428
CL1Contig13109	1670.18	2765.3	575.058	0.207955	-2.26566	0.0471015	1	Down	11.6247	14.581	28.0691	7.98827	4.32022	1.59802	6187	gi|1067095903|ref|XP_018009890.1|PREDICTED: delta-1-pyrroline-5-carboxylate dehydrogenase, mitochondrial-like [Hyalella azteca]	8.9e-243	sp|Q7SY23|AL4A1_DANRE	0	Delta-1-pyrroline-5-carboxylate dehydrogenase, mitochondrial	KOG2455	0	Delta-1-pyrroline-5-carboxylate dehydrogenase	ko00250;ko00330	Alanine, aspartate and glutamate metabolism|Arginine and proline metabolism	2	K00294	E1.2.1.88	1-pyrroline-5-carboxylate dehydrogenase	GO:0005759;GO:0003842;GO:0004029;GO:0006537;GO:0006561;GO:0010133	mitochondrial matrix|1-pyrroline-5-carboxylate dehydrogenase activity|aldehyde dehydrogenase (NAD) activity|glutamate biosynthetic process|proline biosynthetic process|proline catabolic process to glutamate
CL1Contig13135	52.1443	0	104.289	Inf	Inf	0.00165011	0.335482	Up	5.15e-06	2.05e-24	5.83e-18	2.61e-21	3.21438	1.84037	3351
CL1Contig13177	397.582	746.218	48.9462	0.0655924	-3.93033	2.79e-06	0.00318186	Down	7.02605	14.3749	8.72022	0.471617	1.18054	0.743218	3257
CL1Contig13189	31.1226	56.1419	6.1032	0.10871	-3.20144	0.0101824	0.837021	Down	5.56595	3.68133	0.899642	0.357213	0.357252	0.556694	809
CL1Contig13193	14.578	28.5806	0.575517	0.0201366	-5.63403	0.0233582	1	Down	2.21e-09	0.65397	0.989933	0.0283879	8.58e-09	0.028341	2014	gi|926636666|ref|XP_013784277.1|PREDICTED: protein D3-like [Limulus polyphemus]	4.7e-51	sp|P31729|OV16_ONCVO	4e-50	OV-16 antigen	KOG3346	5e-55	Phosphatidylethanolamine binding protein
CL1Contig13196	102.032	11.9403	192.124	16.0904	4.00813	0.000227557	0.0933901	Up	0.000156328	0.425279	0.0377981	2.13998	1.36784	5.66814	3609	gi|377830329|gb|AFB81371.1|MAP kinase-activated protein kinase 2 [Scylla paramamosain]	1.1e-181	sp|P49071|MAPK2_DROME	3e-172	MAP kinase-activated protein kinase 2	KOG0604	7e-173	MAP kinase-activated protein kinase 2	ko04218;ko04010;ko04370;ko05203;ko05167;ko04722	Cellular senescence|MAPK signaling pathway|VEGF signaling pathway|Viral carcinogenesis|Kaposi's sarcoma-associated herpesvirus infection|Neurotrophin signaling pathway	6	K04443	MAPKAPK2	mitogen-activated protein kinase-activated protein kinase 2	GO:0005737;GO:0005634;GO:0005524;GO:0009931;GO:0005516;GO:0004683;GO:0004672;GO:0004674;GO:0004871;GO:0007155;GO:0007166;GO:0018105;GO:0045793;GO:0046777;GO:0006468;GO:0008360;GO:0046328;GO:0009651	cytoplasm|nucleus|ATP binding|calcium-dependent protein serine/threonine kinase activity|calmodulin binding|calmodulin-dependent protein kinase activity|protein kinase activity|protein serine/threonine kinase activity|signal transducer activity|cell adhesion|cell surface receptor signaling pathway|peptidyl-serine phosphorylation|positive regulation of cell size|protein autophosphorylation|protein…
CL1Contig13198	149.099	64.6418	233.557	3.61309	1.85323	0.0190355	1	Up	0.0912872	1.02151	0.595775	1.50877	2.42953	4.20455	4818	gi|557186763|emb|CDJ45993.1|hypothetical protein, conserved [Eimeria brunetti]	9.8e-27
CL1Contig13231	224.53	435.685	13.3752	0.0306992	-5.02565	5.6e-08	0.000125264	Down	11.5021	13.1039	10.5171	0.34118	0.597732	0.332051	1638	gi|37538491|gb|AAQ93009.1|cytochrome P450 CYP330A1 [Carcinus maenas]	1.1e-71	sp|P12790|CP2B9_MOUSE	7e-78	Cytochrome P450 2B9	KOG0156	2e-72	Cytochrome P450 CYP2 subfamily	ko00981	Insect hormone biosynthesis	1	K14985	CYP18A1	26-hydroxylase	GO:0005789;GO:0031090;GO:0008392;GO:0070330;GO:0020037;GO:0005506;GO:0008395;GO:0019373;GO:0035634	endoplasmic reticulum membrane|organelle membrane|arachidonic acid epoxygenase activity|aromatase activity|heme binding|iron ion binding|steroid hydroxylase activity|epoxygenase P450 pathway|response to stilbenoid
CL1Contig13240	413.214	145.33	681.098	4.68657	2.22853	0.00467652	0.590709	Up	1.25484	0.338833	0.458455	3.41722	2.88881	5.03316	9848	gi|1067063028|ref|XP_018015411.1|PREDICTED: AP-3 complex subunit delta-1-like isoform X2 [Hyalella azteca]	0	sp|O54774|AP3D1_MOUSE	0	AP-3 complex subunit delta-1	KOG1059	0	Vesicle coat complex AP-3, delta subunit	ko04142	Lysosome	1	K12396	AP3D	AP-3 complex subunit delta	GO:0030123;GO:0030424;GO:1904115;GO:0010008;GO:0000139;GO:0005765;GO:0016020;GO:0005654;GO:0043195;GO:0005802;GO:0008089;GO:0048490;GO:0019882;GO:0048007;GO:0035646;GO:0006886;GO:0051138;GO:0072657;GO:0033365;GO:0061088;GO:0048499;GO:0016192;GO:0006829	AP-3 adaptor complex|axon|axon cytoplasm|endosome membrane|Golgi membrane|lysosomal membrane|membrane|nucleoplasm|terminal bouton|trans-Golgi network|anterograde axonal transport|anterograde synaptic vesicle transport|antigen processing and presentation|antigen processing and presentation, exogenous lipid antigen via MHC class Ib|endosome to melanosome transport|intracellular protein transport|po…
CL1Contig13256	363.712	560.99	166.433	0.296678	-1.75303	0.0187394	1	Down	3.2889	7.85101	4.40781	3.51312	0.888414	0.8956	4743
CL1Contig13260	817.325	1199.06	435.594	0.363281	-1.46084	0.0451786	1	Down	14.9714	13.7107	19.3418	9.74535	8.4962	2.35243	3175	gi|999982319|gb|KXJ21469.1|hypothetical protein AC249_AIPGENE783 [Exaiptasia pallida]	1.7e-29
CL1Contig13305	923.527	1363.89	483.164	0.354254	-1.49714	0.0492096	1	Down	26.9176	11.0038	5.18906	6.99249	5.29153	4.07899	4588			sp|Q6NUC6|RC3H1_XENLA	1e-07	Roquin-1	KOG2177	1e-07	Predicted E3 ubiquitin ligase							GO:0000932;GO:0010494;GO:0003730;GO:0035613;GO:0008270;GO:0061158;GO:0071347;GO:0000288;GO:0061014;GO:0042129	cytoplasmic mRNA processing body|cytoplasmic stress granule|mRNA 3'-UTR binding|RNA stem-loop binding|zinc ion binding|3'-UTR-mediated mRNA destabilization|cellular response to interleukin-1|nuclear-transcribed mRNA catabolic process, deadenylation-dependent decay|positive regulation of mRNA catabolic process|regulation of T cell proliferation
CL1Contig13310	174.882	272.667	77.0966	0.28275	-1.8224	0.0337858	1	Down	1.93439	1.39915	2.83939	0.825041	1.0294	0.264572	5512
CL1Contig13352	490.901	195.162	786.639	4.03069	2.01103	0.00843637	0.761392	Up	1.5632	0.241275	1.11921	2.91754	3.15114	9.47119	8716	gi|552331029|gb|AGY46350.1|pellino [Litopenaeus vannamei]	5e-239	sp|O77237|PELI_DROME	0	Protein pellino	KOG3842	0	Adaptor protein Pellino							GO:0005737;GO:0005886;GO:0019207;GO:0061630;GO:0006955;GO:0008348;GO:0045751;GO:1902524;GO:0042325;GO:0008063	cytoplasm|plasma membrane|kinase regulator activity|ubiquitin protein ligase activity|immune response|negative regulation of antimicrobial humoral response|negative regulation of Toll signaling pathway|positive regulation of protein K48-linked ubiquitination|regulation of phosphorylation|Toll signaling pathway
CL1Contig13422	22.4362	40.3143	4.55808	0.113063	-3.1448	0.0292768	1	Down	0.367408	3.16808	2.11419	0.345791	0.381544	0	901
CL1Contig13497	17.7644	35.5287	0	0	#NAME?	0.000334354	0.120165	Down	1.78631	2.45012	1.99213	0	0	0	745
CL1Contig13532	43.5232	11.1765	75.8698	6.78831	2.76305	0.0158476	1	Up	0.428426	0.112191	0.302275	2.01133	3.03624	1.63514	1766
CL1Contig13626	244.624	424.469	64.7791	0.152612	-2.71206	0.000503474	0.158327	Down	10.4052	12.9608	6.59176	4.17008	0.477848	0.258944	1928	gi|831293468|ref|XP_012678370.1|PREDICTED: chromatin target of PRMT1 protein-like [Clupea harengus]	1.9e-09
CL1Contig13644	135.756	10.0762	261.436	25.9459	4.69744	0.00647842	0.673242	Up	0.116468	0.596283	2.19e-12	0.775571	11.5395	8.935	2025
CL1Contig1396	1356.78	384.74	2328.82	6.05298	2.59764	0.0288965	1	Up	26.3033	9.61048	27.1192	136.023	262.827	56.258	775			sp|Q9VTH4|SCLLA_DROME	7e-12	Protein scylla										GO:0005737;GO:0006915;GO:0008219;GO:0006974;GO:0008258;GO:0032504;GO:0045926;GO:0009968;GO:0032006;GO:0006979	cytoplasm|apoptotic process|cell death|cellular response to DNA damage stimulus|head involution|multicellular organism reproduction|negative regulation of growth|negative regulation of signal transduction|regulation of TOR signaling|response to oxidative stress
CL1Contig1467	56.7679	93.886	19.6498	0.209294	-2.2564	0.0292146	1	Down	9.6484	9.5897	12.6763	3.70471	2.93911	1.37262	374
CL1Contig1468	7.70259	15.0855	0.319668	0.0211904	-5.56045	0.0470624	1	Down	1.67814	0.000448933	0.495683	3.59e-07	0.03922	1.44e-07	998
CL1Contig1483	37.7214	67.1657	8.27706	0.123233	-3.02054	0.0130467	0.937715	Down	8.40148	2.44032	6.66216	0.643725	1.05013	0.924117	498
CL1Contig1497	60.1867	2.51759	117.856	46.8128	5.54883	0.000418884	0.138204	Up	0.390911	0.415578	0	2.83947	20.1746	17.8191	477
CL1Contig1515	44.4417	83.0159	5.86747	0.0706789	-3.82258	0.0157697	1	Down	0.561192	0.727237	1.66373	0.227614	0.0186815	0.017945	3352	gi|1067065262|ref|XP_018016606.1|PREDICTED: beta-galactosidase-1-like protein 2, partial [Hyalella azteca]	1.6e-17	sp|Q3UPY5|GLBL2_MOUSE	2e-12	Beta-galactosidase-1-like protein 2	KOG0496	6e-13	Beta-galactosidase	ko04142;ko00052;ko00511;ko00531;ko00604;ko00600	Lysosome|Galactose metabolism|Other glycan degradation|Glycosaminoglycan degradation|Glycosphingolipid biosynthesis - ganglio series|Sphingolipid metabolism	6	K12309	GLB1, ELNR1	beta-galactosidase	GO:0005576;GO:0005773;GO:0004565;GO:0005975	extracellular region|vacuole|beta-galactosidase activity|carbohydrate metabolic process
CL1Contig1524	8.27853	0	16.5571	Inf	Inf	0.0218647	1	Up	0	0	0	0	0.545124	0.349422	3048	gi|1058195532|gb|JAT01415.1|hypothetical protein g.13535, partial [Homalodisca liturata]	1e-07	sp|Q89662|DUT_ADEG1	3e-19	Deoxyuridine 5'-triphosphate nucleotidohydrolase	KOG3370	7e-19	dUTPase	ko00240	Pyrimidine metabolism	1	K01520	dut, DUT	dUTP pyrophosphatase	GO:0004170;GO:0046872;GO:0006226;GO:0046080	dUTP diphosphatase activity|metal ion binding|dUMP biosynthetic process|dUTP metabolic process
CL1Contig1554	41.9371	14.213	69.6613	4.90123	2.29315	0.038064	1	Up	0.179692	1.37794	0.595115	2.83686	5.08144	5.0666	869
CL1Contig1555	8.86886	0	17.7377	Inf	Inf	0.018856	1	Up	0	1.93e-21	3.87e-20	2.65398	2.72101	0.22689	472
CL1Contig1580	414.101	628.432	199.77	0.317887	-1.65342	0.036936	1	Down	35.6723	24.8286	48.8427	14.9134	20.7437	6.52567	721
CL1Contig1636	16.2513	30.3755	2.12716	0.0700287	-3.83591	0.0311223	1	Down	1.96739	0.36472	1.06867	0.0809104	0	0.255938	1191
CL1Contig1661	37.6453	70.9812	4.30931	0.0607106	-4.04191	0.00876028	0.774419	Down	0.820074	14.744	10.637	1.78226	0	0	336
CL1Contig1715	109.95	21.6841	198.216	9.14109	3.19237	0.0232497	1	Up	3.63092	2.87007	0.767127	5.0224	21.6575	55.3405	426
CL1Contig1770	53.4258	16.0435	90.8082	5.66012	2.50083	0.0169482	1	Up	0.947376	0.196049	0.578562	4.47089	1.88325	5.67354	1243
CL1Contig1794	32.0703	4.97415	59.1664	11.8948	3.57226	0.0075651	0.729565	Up	1.22966	0.717874	0	2.48007	7.26185	16.7816	389
CL1Contig1857	16.9438	32.161	1.72655	0.0536846	-4.21935	0.0158143	1	Down	2.99178	2.292	2.02832	0.214078	0	0.231628	589
CL1Contig186	6.68319	0	13.3664	Inf	Inf	0.0499763	1	Up	0	0	0	2.65352	2.32515	0	390
CL1Contig1885	49.2904	0	98.5807	Inf	Inf	8.16e-08	0.000175857	Up	0	0	0	10.8077	4.351	9.3309	647
CL1Contig1939	10.3454	0	20.6909	Inf	Inf	0.00920859	0.797699	Up	8.31e-15	5.46e-14	5.27e-27	0.39754	2.97093	1.2624	705
CL1Contig2014	50.7606	92.0695	9.45173	0.102659	-3.28407	0.00254053	0.42342	Down	15.1395	12.9963	5.49181	1.35647	1.16134	1.49984	384
CL1Contig2059	43.3595	73.2929	13.426	0.183183	-2.44864	0.0183409	1	Down	18.4934	7.45967	5.16714	4.47295	0.650274	0.695364	336
CL1Contig2128	7.94869	15.8974	0	0	#NAME?	0.01861	1	Down	2.24302	1.05347	0.552566	0	0.00444352	5.72e-26	595
CL1Contig2151	7.15006	14.3001	0	0	#NAME?	0.0323689	1	Down	1.82533	0.66681	2.03283	0	0	0	395
CL1Contig2184	118.349	185.362	51.3368	0.276954	-1.85228	0.034802	1	Down	12.116	19.7137	9.04734	1.67071	6.09277	5.90271	615
CL1Contig2191	10.9868	21.9737	0	0	#NAME?	0.00480065	0.600111	Down	0.457759	0.831042	0.28016	0	0	0	1927	gi|930246003|gb|ALF45199.1|CTLDcp3 [Macrobrachium nipponense]	3.1e-41
CL1Contig2202	14.6173	29.2347	0	0	#NAME?	0.0368061	1	Down	0.0799145	0.199828	0.966467	3.16e-13	2.41e-05	0.000169429	2614	gi|251825189|gb|ACT20728.1|hypothetical protein [Daphnia pulex]	1.9e-198	sp|Q15392|DHC24_HUMAN	2e-96	Delta(24)-sterol reductase	KOG1262	0	FAD-binding protein DIMINUTO	ko00100	Steroid biosynthesis	1	K09828	DHCR24, DWF1	Delta24-sterol reductase	GO:0005856;GO:0005829;GO:0005783;GO:0005789;GO:0000139;GO:0016021;GO:0016020;GO:0005634;GO:0000246;GO:0050614;GO:0019899;GO:0050660;GO:0016614;GO:0016628;GO:0042605;GO:0042987;GO:0006915;GO:0007050;GO:0006695;GO:0033489;GO:0033490;GO:0030539;GO:0061024;GO:0043066;GO:0008285;GO:0043154;GO:0055114;GO:0031639;GO:0008104;GO:0007265;GO:1901214;GO:0009725;GO:0006979;GO:0043588;GO:0009888	cytoskeleton|cytosol|endoplasmic reticulum|endoplasmic reticulum membrane|Golgi membrane|integral component of membrane|membrane|nucleus|delta24(24-1) sterol reductase activity|delta24-sterol reductase activity|enzyme binding|flavin adenine dinucleotide binding|oxidoreductase activity, acting on CH-OH group of donors|oxidoreductase activity, acting on the CH-CH group of donors, NAD or NADP as acc…
CL1Contig2244	25.0348	4.97415	45.0954	9.06595	3.18046	0.0307269	1	Up	0.71596	0.422024	0	3.75979	2.57886	4.83374	661
CL1Contig2334	386.168	90.0392	682.298	7.57778	2.92178	0.000471467	0.149822	Up	9.62413	6.33178	1.30773	38.3584	51.7377	53.8124	765
CL1Contig2339	158.159	303.415	12.9037	0.0425281	-4.55544	0.0117049	0.886747	Down	10.4277	18.4604	40.4109	0.640821	2.51921	0.715112	518
CL1Contig2340	127.953	243.003	12.9036	0.0531006	-4.23513	0.0107119	0.856538	Down	19.6244	18.7026	48.5427	2.01526	0.790171	3.6717	335
CL1Contig2362	32.3294	7.96714	56.6917	7.11569	2.831	0.0301746	1	Up	0.155853	0	1.16251	6.95269	5.37516	0.630636	645
CL1Contig2380	1930.52	619.689	3241.35	5.23061	2.38698	0.00178437	0.354398	Up	29.2352	21.4661	9.8672	95.1839	129.109	139.792	1440
CL1Contig2452	87.8203	161.564	14.0766	0.0871272	-3.52073	0.00032608	0.117892	Down	15.7667	10.7954	21.1779	3.17969	1.63891	0	425
CL1Contig2495	13.6761	26.6893	0.662971	0.0248403	-5.33117	0.0452098	1	Down	1.6197	0	3.09053	0.164204	0	0	660
CL1Contig2510	145.113	223.991	66.2344	0.295702	-1.75779	0.0361881	1	Down	3.15672	5.75378	6.47033	3.17057	1.82159	0.354554	1826	gi|1067101424|ref|XP_018012839.1|PREDICTED: peroxisomal (S)-2-hydroxy-acid oxidase GLO3-like isoform X1 [Hyalella azteca]	9.9e-135	sp|Q9WU19|HAOX1_MOUSE	2e-128	Hydroxyacid oxidase 1	KOG0538	2e-141	Glycolate oxidase	ko04146;ko00630;ko01200	Peroxisome|Glyoxylate and dicarboxylate metabolism|Carbon metabolism	3	K11517	HAO	(S)-2-hydroxy-acid oxidase	GO:0005777;GO:0003973;GO:0010181;GO:0008891;GO:0052853;GO:0052854;GO:0005102;GO:0052852;GO:0001561;GO:0046296;GO:0006979	peroxisome|(S)-2-hydroxy-acid oxidase activity|FMN binding|glycolate oxidase activity|long-chain-(S)-2-hydroxy-long-chain-acid oxidase activity|medium-chain-(S)-2-hydroxy-acid oxidase activity|receptor binding|very-long-chain-(S)-2-hydroxy-acid oxidase activity|fatty acid alpha-oxidation|glycolate catabolic process|response to oxidative stress
CL1Contig2576	349.42	550.448	148.393	0.269586	-1.89118	0.0108608	0.859865	Down	7.8196	20.5462	10.0104	5.37655	5.27844	1.0309	1899	gi|1000765545|ref|XP_015605882.1|PREDICTED: eukaryotic translation initiation factor 4E-1A-like isoform X1 [Cephus cinctus]	2.5e-72	sp|O77210|IF4E_APLCA	4e-84	Eukaryotic translation initiation factor 4E	KOG1670	2e-80	Translation initiation factor 4F, cap-binding subunit (eIF-4E) and related cap-binding proteins	ko04066;ko04150;ko04151;ko03013;ko01521;ko04211;ko04910	HIF-1 signaling pathway|mTOR signaling pathway|PI3K-Akt signaling pathway|RNA transport|EGFR tyrosine kinase inhibitor resistance|Longevity regulating pathway - mammal|Insulin signaling pathway	7	K03259	EIF4E	translation initiation factor 4E	GO:0005737;GO:0003743;GO:0006417	cytoplasm|translation initiation factor activity|regulation of translation
CL1Contig2582	173.728	274.861	72.5954	0.264116	-1.92075	0.0145868	0.977496	Down	24.479	20.8947	25.0099	20.5532	0	0	507
CL1Contig2619	185.873	345.497	26.2482	0.0759723	-3.71838	0.0338022	1	Down	20.1205	6.2507	1.07694	0.0663035	1.97019	7.21e-05	1905
CL1Contig2657	30.8252	55.6837	5.96674	0.107154	-3.22224	0.0122171	0.907793	Down	2.40885	3.7035	5.01016	1.37542	0	0	620
CL1Contig2692	23.5594	44.4345	2.68434	0.0604111	-4.04904	0.0112909	0.874936	Down	5.12403	3.47958	4.64737	3.06e-13	7.14e-39	1.15648	438
CL1Contig2706	68.8246	116.951	20.6986	0.176985	-2.4983	0.0118431	0.891596	Down	1.11711	2.45906	1.15774	0.261273	0.390954	0.356429	3299
CL1Contig2722	122.376	222.896	21.8555	0.0980525	-3.3503	0.0350339	1	Down	9.37149	14.398	31.9086	1.65456	3.72099	1.79256	476
CL1Contig2732	112.065	222.851	1.27867	0.00573779	-7.44529	2.73e-05	0.0189419	Down	4.64681	31.138	13.9538	0	0.318397	0	584
CL1Contig2794	61.5167	102.541	20.4929	0.199852	-2.323	0.0211096	1	Down	6.04985	4.13943	3.38314	1.79026	0	1.43617	1026
CL1Contig2898	33.1238	6.80708	59.4404	8.73215	3.12634	0.0218219	1	Up	0.080548	0.304785	0	1.22283	1.91717	0.348735	2560
CL1Contig2978	175.89	66.9582	284.821	4.25371	2.08872	0.0266701	1	Up	6.6347	0.455756	1.87541	16.2852	4.22633	24.9587	1054	gi|1067087694|ref|XP_018028216.1|PREDICTED: pro-resilin-like [Hyalella azteca]	4.5e-18	sp|Q9V7U0|RESIL_DROME	2e-07	Pro-resilin										GO:0031012;GO:0005576;GO:0032992;GO:0008061;GO:0030023;GO:0008010;GO:0042302;GO:0040003	extracellular matrix|extracellular region|protein-carbohydrate complex|chitin binding|extracellular matrix constituent conferring elasticity|structural constituent of chitin-based larval cuticle|structural constituent of cuticle|chitin-based cuticle development
CL1Contig3141	11.8034	0	23.6069	Inf	Inf	0.0161445	1	Up	0	0	0	0	2.02382	0.975798	1257
CL1Contig316	52.321	19.573	85.0691	4.34625	2.11977	0.0354238	1	Up	1.05333	0	3.81181	15.4381	3.29652	11.132	454
CL1Contig3161	270.655	407.11	134.2	0.329641	-1.60103	0.0264265	1	Down	18.5431	11.8721	9.83051	5.02536	8.9094	0.509649	1378	gi|270011810|gb|EFA08258.1|Protein charybde-like Protein [Tribolium castaneum]	4e-18	sp|Q2LZ58|CHRB_DROPS	1e-17	Protein charybde										GO:0005737;GO:0006915;GO:0008258;GO:0045926;GO:0009968;GO:0032006;GO:0006979	cytoplasm|apoptotic process|head involution|negative regulation of growth|negative regulation of signal transduction|regulation of TOR signaling|response to oxidative stress
CL1Contig3172	43.6291	7.22282	80.0354	11.0809	3.47	0.00508375	0.615123	Up	0.126056	0.121226	1.23e-09	0.8175	1.19552	0.888608	4379
CL1Contig3182	14.3401	0	28.6802	Inf	Inf	0.0090876	0.790621	Up	0	0	0	0	2.00984	1.10669	1485
CL1Contig3188	2117.02	3336.56	897.485	0.268985	-1.8944	0.032561	1	Down	54.7009	47.5433	90.2406	30.2771	21.871	11.5486	2151	gi|1126159542|ref|XP_019620373.1|PREDICTED: adenosine deaminase CECR1-like [Branchiostoma belcheri]	7.4e-109	sp|Q2VQV9|CECR1_XENLA	2e-137	Adenosine deaminase CECR1	KOG1097	2e-137	Adenine deaminase/adenosine deaminase	ko00230	Purine metabolism	1	K19572	CECR1, ADA2	adenosine deaminase CECR1	GO:0005615;GO:0004000;GO:0031685;GO:0043394;GO:0008270;GO:0006154	extracellular space|adenosine deaminase activity|adenosine receptor binding|proteoglycan binding|zinc ion binding|adenosine catabolic process
CL1Contig320	44.2252	0.460517	87.9899	191.068	7.57794	0.0177355	1	Up	0	0	0.0482216	0	7.56377	2.60851	1367
CL1Contig3229	278.608	475.348	81.8674	0.172226	-2.53762	0.00754369	0.728756	Down	18.4974	28.8827	39.9868	6.22407	10.2271	1.82293	674
CL1Contig3283	551.39	1101.82	0.959004	0.00087038	-10.1661	7.25e-16	1.46e-11	Down	36.0787	86.5892	39.2255	0	0.157139	0	909
CL1Contig3296	65.4223	130.845	0	0	#NAME?	0.00530422	0.629191	Down	1.57755	6.9105	23.0217	0	0	0	466
CL1Contig3301	2063	3256.59	869.396	0.266965	-1.90528	0.00814576	0.754478	Down	144.103	136.527	121.24	48.1762	47.0391	30.9042	1072	gi|1067097156|ref|XP_018010561.1|PREDICTED: uncharacterized protein LOC108667959 [Hyalella azteca]	1.2e-29	sp|Q9Z0K8|VNN1_MOUSE	6e-43	Pantetheinase	KOG0806	6e-42	Carbon-nitrogen hydrolase	ko00770	Pantothenate and CoA biosynthesis	1	K08069	VNN	pantetheine hydrolase	GO:0031225;GO:0070062;GO:0016021;GO:0005886;GO:0034235;GO:0017159;GO:0002526;GO:0006768;GO:0007417;GO:0002544;GO:0006954;GO:0045087;GO:1902176;GO:0015939;GO:0033089;GO:0016337	anchored component of membrane|extracellular exosome|integral component of membrane|plasma membrane|GPI anchor binding|pantetheine hydrolase activity|acute inflammatory response|biotin metabolic process|central nervous system development|chronic inflammatory response|inflammatory response|innate immune response|negative regulation of oxidative stress-induced intrinsic apoptotic signaling pathway|…
CL1Contig3443	8.31206	16.6241	0	0	#NAME?	0.0161771	1	Down	1.48008	2.7384	0.66582	0	0	0	471
CL1Contig3599	186.11	24.6536	347.567	14.098	3.81742	0.0164406	1	Up	0.791109	0.698849	1.22986	0.333271	26.4367	25.1901	1121	gi|239949527|gb|ACS36538.1|elongation factor 2 [Homarus americanus]	2.8e-147	sp|Q1HPK6|EF2_BOMMO	1e-177	Translation elongation factor 2	KOG0469	2e-176	Elongation factor 2	ko04152;ko04921	AMPK signaling pathway|Oxytocin signaling pathway	2	K03234	EEF2	elongation factor 2	GO:0005737;GO:0005525;GO:0003924;GO:0003746	cytoplasm|GTP binding|GTPase activity|translation elongation factor activity
CL1Contig361	28.1792	6.56287	49.7955	7.58746	2.92362	0.0482944	1	Up	0.489328	0	1.09382	7.18937	7.43973	0	497
CL1Contig3795	11.0969	0.659921	21.5339	32.6311	5.02818	0.0273703	1	Up	0.000682372	0.138833	2.04e-16	1.4661	2.27e-25	3.68297	735	gi|330371797|gb|AEC12819.1|lactate dehydrogenase [Litopenaeus vannamei]	1.5e-12	sp|P79912|LDHA_SCEWO	2e-09	L-lactate dehydrogenase A chain	KOG1495	1e-09	Lactate dehydrogenase	ko00270;ko00010;ko00620;ko00640;ko04922	Cysteine and methionine metabolism|Glycolysis / Gluconeogenesis|Pyruvate metabolism|Propanoate metabolism|Glucagon signaling pathway	5	K00016	LDH, ldh	L-lactate dehydrogenase	GO:0005737;GO:0004459;GO:0005975;GO:0019752	cytoplasm|L-lactate dehydrogenase activity|carbohydrate metabolic process|carboxylic acid metabolic process
CL1Contig3818	29.0082	0.299438	57.717	192.751	7.59059	0.00116352	0.261732	Up	0.0282797	0	0	0	2.24631	2.81097	1951
CL1Contig3851	6124.81	3156.45	9093.16	2.88082	1.52648	0.0347248	1	Up	222.232	94.3983	72.4827	193.817	440.174	710.67	1141
CL1Contig3909	31.8408	59.3722	4.30931	0.0725813	-3.78426	0.0178778	1	Down	1.00932	6.24227	7.90179	1.29822	0	0	469
CL1Contig3912	1369.62	2338.29	400.949	0.171471	-2.54397	0.00111155	0.257557	Down	23.6297	18.1288	29.7677	4.91619	4.42795	6.35702	4145	gi|157126616|ref|XP_001654674.1|AAEL010582-PA [Aedes aegypti]	4e-10	sp|O76483|GSTT7_ANOGA	4e-14	Glutathione S-transferase D7	KOG0867	2e-08	Glutathione S-transferase	ko05204;ko05418;ko01524;ko00480;ko00980;ko00982	Chemical carcinogenesis|Fluid shear stress and atherosclerosis|Platinum drug resistance|Glutathione metabolism|Metabolism of xenobiotics by cytochrome P450|Drug metabolism - cytochrome P450	6	K00799	GST, gst	glutathione S-transferase	GO:0005737;GO:0005576;GO:0004602;GO:0004364;GO:0006749	cytoplasm|extracellular region|glutathione peroxidase activity|glutathione transferase activity|glutathione metabolic process
CL1Contig3928	16.8106	2.90079	30.7205	10.5904	3.40468	0.0416116	1	Up	2.28e-25	0.322111	0.140031	1.85078	2.22558	1.96381	810
CL1Contig410	372.483	542.365	202.6	0.37355	-1.42063	0.0463269	1	Down	3.41377	2.32992	1.53516	0.259639	2.20733	0.591788	10289	gi|1067071169|ref|XP_018018980.1|PREDICTED: uncharacterized protein LOC108675467 [Hyalella azteca]	4.6e-198	sp|Q86TI0|TBCD1_HUMAN	2e-158	TBC1 domain family member 1	KOG4436	2e-162	Predicted GTPase activator NB4S/EVI5 (contains TBC domain)/Calmodulin-binding protein Pollux (contains PTB and TBC domains)	ko04931;ko04919	Insulin resistance|Thyroid hormone signaling pathway	2	K17902	TBC1D4, AS160	TBC1 domain family member 4	GO:0005829;GO:0012505;GO:0005622;GO:0005634;GO:0005096;GO:0017137;GO:0090630;GO:0006886;GO:0061024;GO:0032880;GO:0031338	cytosol|endomembrane system|intracellular|nucleus|GTPase activator activity|Rab GTPase binding|activation of GTPase activity|intracellular protein transport|membrane organization|regulation of protein localization|regulation of vesicle fusion
CL1Contig4148	100.101	157.937	42.2646	0.267604	-1.90183	0.0386372	1	Down	2.80487	2.94736	3.56926	0.860906	1.3489	0.843334	2167
CL1Contig4150	14.0509	25.8287	2.27313	0.088008	-3.50622	0.0499887	1	Down	3.33861	2.2047	3.43023	0.446647	0.533504	0	373
CL1Contig416	7.34098	14.682	0	0	#NAME?	0.0339804	1	Down	0	1.60592	3.60575	0	0	0	312
CL1Contig4260	18.0181	2.09607	33.9402	16.1923	4.01724	0.0477563	1	Up	0.539212	0	0	0.262276	5.53934	3.32043	605
CL1Contig4372	137.093	215.414	58.7722	0.272833	-1.87391	0.0228191	1	Down	18.118	9.12161	16.7995	6.80876	6.73188	0.146508	631
CL1Contig4384	65.324	22.2005	108.447	4.8849	2.28833	0.0435407	1	Up	1.73614	0.716707	0	1.15088	4.07037	8.4517	1377
CL1Contig4386	6.43622	12.8724	0	0	#NAME?	0.04744	1	Down	1.16501	0.334046	1.76927	7.56e-18	8.02e-26	0	491
CL1Contig4519	11154.5	894.277	21414.8	23.9465	4.58174	0.0226385	1	Up	12.5097	8.80285	2.85233	377.114	202.226	7.9889	5318	gi|7414466|emb|CAB85964.1|phosphoenolpyruvate carboxykinase [Litopenaeus vannamei]	0	sp|Q16822|PCKGM_HUMAN	0	Phosphoenolpyruvate carboxykinase [GTP], mitochondrial	KOG3749	0	Phosphoenolpyruvate carboxykinase	ko04068;ko04151;ko04152;ko04931;ko00010;ko00020;ko00620;ko03320;ko04910;ko04920;ko04922;ko04964	FoxO signaling pathway|PI3K-Akt signaling pathway|AMPK signaling pathway|Insulin resistance|Glycolysis / Gluconeogenesis|Citrate cycle (TCA cycle)|Pyruvate metabolism|PPAR signaling pathway|Insulin signaling pathway|Adipocytokine signaling pathway|Glucagon signaling pathway|Proximal tubule bicarbonate reclamation	12	K01596	E4.1.1.32, pckA, PCK	phosphoenolpyruvate carboxykinase (GTP)	GO:0070062;GO:0005759;GO:0005739;GO:0005525;GO:0046872;GO:0004613;GO:0004611;GO:0071333;GO:0071356;GO:0006094;GO:0006116;GO:0006107;GO:0032024;GO:0006090;GO:0071548;GO:0032496	extracellular exosome|mitochondrial matrix|mitochondrion|GTP binding|metal ion binding|phosphoenolpyruvate carboxykinase (GTP) activity|phosphoenolpyruvate carboxykinase activity|cellular response to glucose stimulus|cellular response to tumor necrosis factor|gluconeogenesis|NADH oxidation|oxaloacetate metabolic process|positive regulation of insulin secretion|pyruvate metabolic process|response …
CL1Contig4542	598.367	988.148	208.586	0.211087	-2.24409	0.00298078	0.456018	Down	49.1583	63.66	58.4906	14.1668	21.2746	7.17185	748
CL1Contig4627	7.80468	0	15.6094	Inf	Inf	0.0296293	1	Up	0	0	0	1.89556	2.1446	0.345104	538
CL1Contig4646	24.9582	45.5568	4.35953	0.0956945	-3.38542	0.0141665	0.964313	Down	0.98911	3.27806	1.0655	0.143937	0.389462	0.0752108	1156
CL1Contig4692	45.3324	4.8429	85.8219	17.7212	4.1474	0.000435034	0.141218	Up	0.117834	0.3575	0.695805	13.156	5.4469	10.2664	475	gi|646706358|gb|KDR13632.1|Histone-lysine N-methyltransferase SETMAR, partial [Zootermopsis nevadensis]	1.3e-29	sp|Q7JQ07|MOS1T_DROMA	4e-24	Mariner Mos1 transposase				ko00310	Lysine degradation	1	K11433	SETMAR	histone-lysine N-methyltransferase SETMAR	GO:0005634;GO:0003677;GO:0004519;GO:0046872;GO:0015074;GO:0006310	nucleus|DNA binding|endonuclease activity|metal ion binding|DNA integration|DNA recombination
CL1Contig4725	20.3725	3.538	37.207	10.5164	3.39457	0.0289165	1	Up	0.100249	0.244849	0	0.72663	0.615352	2.6611	1613
CL1Contig4763	34.9815	60.9793	8.98378	0.147325	-2.76292	0.0219484	1	Down	0.694907	1.11198	1.17545	0.413458	0.0575785	0.0570002	2587
CL1Contig4805	1720.98	2587.45	854.509	0.330252	-1.59836	0.0228009	1	Down	98.5267	113.206	51.9766	29.1654	37.7104	34.1925	1350	gi|1067069234|ref|XP_018028085.1|PREDICTED: uncharacterized protein LOC108683295 [Hyalella azteca]	3.1e-07	sp|Q94LX1|CLH1_CITUN	5e-18	Chlorophyllase-1, chloroplastic				ko00860	Porphyrin and chlorophyll metabolism	1	K08099	E3.1.1.14	chlorophyllase	GO:0009507;GO:0047746;GO:0102293;GO:0015996	chloroplast|chlorophyllase activity|pheophytinase b activity|chlorophyll catabolic process
CL1Contig4868	2159.77	786.009	3533.54	4.49554	2.16849	0.0212597	1	Up	21.351	21.0107	3.7138	25.0439	110.044	99.714	2474	gi|755957809|ref|XP_011303877.1|PREDICTED: CCAAT/enhancer-binding protein [Fopius arisanus]	3.3e-32	sp|P49715|CEBPA_HUMAN	4e-16	CCAAT/enhancer-binding protein alpha {ECO:0000312|HGNC:HGNC:1833}	KOG3119	1e-16	Basic region leucine zipper transcription factor
CL1Contig4880	78.9879	133.224	24.7521	0.185793	-2.42823	0.00952807	0.814852	Down	5.2321	4.90949	4.81321	0.934416	1.99654	0.254711	1170
CL1Contig4890	23.5681	5.44958	41.6866	7.64952	2.93537	0.0363858	1	Up	0.221659	0.232017	0.256923	1.52263	2.67196	2.59239	989
CL1Contig4903	51.8264	91.3779	12.2749	0.134331	-2.89614	0.0103083	0.839936	Down	19.1753	5.6895	10.3001	1.67651	0	4.62902	350
CL1Contig496	13.1663	25.2051	1.1274	0.0447289	-4.48265	0.0218749	1	Down	1.40576	2.21313	0.236356	0	0.110464	0.105271	933
CL1Contig4980	76.9985	8.19065	145.806	17.8016	4.15393	0.016222	1	Up	0.21231	0.0992696	0.014478	0.560562	3.70666	1.8116	3821	gi|1067083769|ref|XP_018025761.1|PREDICTED: CCR4-NOT transcription complex subunit 3-like [Hyalella azteca]	2.7e-112	sp|O75175|CNOT3_HUMAN	1e-96	CCR4-NOT transcription complex subunit 3	KOG2150	2e-97	CCR4-NOT transcriptional regulation complex, NOT5 subunit	ko03018	RNA degradation	1	K12580	CNOT3, NOT3	CCR4-NOT transcription complex subunit 3	GO:0030014;GO:0030015;GO:0000932;GO:0005829;GO:0005634;GO:0006977;GO:0031047;GO:0017148;GO:0000288;GO:0000289;GO:2000036;GO:0006355;GO:0006351;GO:0001829	CCR4-NOT complex|CCR4-NOT core complex|cytoplasmic mRNA processing body|cytosol|nucleus|DNA damage response, signal transduction by p53 class mediator resulting in cell cycle arrest|gene silencing by RNA|negative regulation of translation|nuclear-transcribed mRNA catabolic process, deadenylation-dependent decay|nuclear-transcribed mRNA poly(A) tail shortening|regulation of stem cell population ma…
CL1Contig5014	24.6453	4.48175	44.8088	9.99807	3.32165	0.0176946	1	Up	0	0.764	0.385288	0.964676	7.76609	5.50773	516
CL1Contig502	11.2388	22.4776	0	0	#NAME?	0.00489578	0.604493	Down	0	4.92775	2.01811	0	0	0	413
CL1Contig5119	13.7837	0	27.5674	Inf	Inf	0.00201606	0.375099	Up	1.33e-24	0	4.1e-07	1.42148	0.832824	3.14556	878
CL1Contig5157	721.824	1119.86	323.787	0.289132	-1.7902	0.0286947	1	Down	25.1947	38.1745	50.8472	14.5672	11.9672	16.2422	1220	gi|1067105357|ref|XP_018013645.1|PREDICTED: methyltransferase-like protein 7A [Hyalella azteca]	1.1e-53	sp|Q9H8H3|MET7A_HUMAN	9e-36	Methyltransferase-like protein 7A	KOG4300	2e-36	Predicted methyltransferase							GO:0005737;GO:0005783;GO:0070062;GO:0005811;GO:0016020;GO:0008757;GO:0032259	cytoplasm|endoplasmic reticulum|extracellular exosome|lipid particle|membrane|S-adenosylmethionine-dependent methyltransferase activity|methylation
CL1Contig5166	34.5536	4.21486	64.8923	15.3961	3.94449	0.00348073	0.505192	Up	0.531063	0	0.0950298	1.41398	5.93336	3.59869	949
CL1Contig5214	279.028	419.325	138.73	0.330842	-1.59579	0.0397354	1	Down	8.12126	17.5904	17.4274	7.51591	8.30133	1.01513	1222
CL1Contig5247	67.9061	127.755	8.05723	0.0630678	-3.98695	0.00031245	0.11366	Down	4.30664	5.74969	7.74454	0.736651	9.48e-30	0.741989	898
CL1Contig5303	18.0276	34.7529	1.30231	0.0374734	-4.73799	0.0293631	1	Down	1.46666	0.406859	0.0455599	0.0265648	0.0342503	0.00269864	2740
CL1Contig5361	94.8279	29.9059	159.75	5.34175	2.41731	0.0181461	1	Up	3.55454	2.27914	0	6.61979	6.27123	22.6714	779
CL1Contig5373	51.2332	92.679	9.7873	0.105604	-3.24326	0.00602747	0.654281	Down	5.63348	7.44248	10.3328	0.726073	0.412033	2.28763	495
CL1Contig5390	245.267	103.586	386.948	3.73553	1.90131	0.0228309	1	Up	2.60764	1.67403	1.10979	6.49473	10.508	5.71397	2662	gi|1067091007|ref|XP_018007270.1|PREDICTED: 2-amino-3-ketobutyrate coenzyme A ligase, mitochondrial-like [Hyalella azteca]	1.7e-176	sp|O75600|KBL_HUMAN	0	2-amino-3-ketobutyrate coenzyme A ligase, mitochondrial	KOG1359	0	Glycine C-acetyltransferase/2-amino-3-ketobutyrate-CoA ligase	ko00260	Glycine, serine and threonine metabolism	1	K00639	kbl, GCAT	glycine C-acetyltransferase	GO:0005743;GO:0005739;GO:0005654;GO:0008890;GO:0030170;GO:0009058;GO:0006520;GO:0019518	mitochondrial inner membrane|mitochondrion|nucleoplasm|glycine C-acetyltransferase activity|pyridoxal phosphate binding|biosynthetic process|cellular amino acid metabolic process|L-threonine catabolic process to glycine
CL1Contig5423	62.0941	17.9161	106.272	5.93164	2.56843	0.0141544	0.964313	Up	0.645001	0.309174	0.164102	2.46171	1.59496	3.70831	2267
CL1Contig5497	60.2544	22.424	98.0849	4.37411	2.12899	0.035902	1	Up	1.05374	0.0398902	0.423776	1.4339	2.93532	3.75655	1999
CL1Contig5501	743.342	154.66	1332.02	8.61263	3.10645	0.000364961	0.127374	Up	2.32024	2.57617	1.57803	29.3543	21.4268	12.5139	3226	gi|1042347026|ref|XP_017316112.1|PREDICTED: beta,beta-carotene 9',10'-oxygenase isoform X1 [Ictalurus punctatus]	2.2e-77	sp|Q91XT5|BCDO1_RAT	2e-129	Beta,beta-carotene 15,15'-dioxygenase	KOG1285	1e-127	Beta, beta-carotene 15,15'-dioxygenase and related enzymes							GO:0003834;GO:0046872;GO:0001523;GO:0042572	beta-carotene 15,15'-monooxygenase activity|metal ion binding|retinoid metabolic process|retinol metabolic process
CL1Contig5571	1689.14	2629.15	749.134	0.284934	-1.8113	0.0227942	1	Down	107.585	42.6187	78.1259	10.4991	16.7983	59.8503	1516
CL1Contig5587	8.83565	17.6713	0	0	#NAME?	0.0116025	0.884514	Down	2.96842	1.0224	0.394437	0	0	0	591
CL1Contig5604	188.108	41.9215	334.295	7.97432	2.99536	0.029214	1	Up	0.717684	1.17178	0.250457	0.760987	6.79211	13.6552	2757
CL1Contig5611	50.1807	16.3664	83.9951	5.13218	2.35957	0.0380577	1	Up	1.74125	0.437849	0.469029	5.51749	6.23375	2.96255	878
CL1Contig5617	6.51998	13.04	0	0	#NAME?	0.0497186	1	Down	0.200079	0.651099	1.95962	0	0	0	525
CL1Contig5622	169.264	15.1419	323.385	21.357	4.41664	0.000307616	0.11366	Up	0.438517	1.28446	0	14.0994	18.9973	5.38953	1275
CL1Contig5634	997.87	230.638	1765.1	7.65313	2.93605	0.0305033	1	Up	5.81847	2.20802	0.88835	2.40114	29.3265	48.9671	3787	gi|1067094421|ref|XP_018009099.1|PREDICTED: ras-responsive element-binding protein 1-like [Hyalella azteca]	2.5e-154	sp|Q3UH06|RREB1_MOUSE	3e-39	Ras-responsive element-binding protein 1	KOG1721	5e-38	FOG: Zn-finger	ko04013	MAPK signaling pathway - fly	1	K20210	RREB1	ras-responsive element-binding protein 1	GO:0005737;GO:0070062;GO:0016607;GO:0005730;GO:0005654;GO:0005634;GO:0046872;GO:0000979;GO:0043565;GO:0003700;GO:0044212;GO:0007275;GO:0000122;GO:0045892;GO:0010634;GO:2000394;GO:0033601;GO:1900026;GO:1903691;GO:0007165;GO:0006351	cytoplasm|extracellular exosome|nuclear speck|nucleolus|nucleoplasm|nucleus|metal ion binding|RNA polymerase II core promoter sequence-specific DNA binding|sequence-specific DNA binding|transcription factor activity, sequence-specific DNA binding|transcription regulatory region DNA binding|multicellular organism development|negative regulation of transcription from RNA polymerase II promoter|nega…
CL1Contig5638	889.025	1432.85	345.203	0.240921	-2.05337	0.00792842	0.748494	Down	49.0515	80.3102	95.3112	27.1695	26.6875	12.3085	799
CL1Contig5655	72.3432	2.30972	142.377	61.6424	5.94585	0.0337134	1	Up	5.74e-06	0.804532	0	37.0048	4.91788	6.94731	436
CL1Contig5668	516.565	37.9157	995.215	26.2481	4.71414	0.012379	0.911485	Up	0.285385	0.584236	5.19286	0.556797	143.158	98.0829	676	gi|1067085006|ref|XP_018026413.1|PREDICTED: uncharacterized protein LOC108681850 [Hyalella azteca]	9.5e-33	sp|Q9P0M2|AKA7G_HUMAN	3e-08	A-kinase anchor protein 7 isoform gamma	KOG2814	5e-09	Transcription coactivator complex, P50 component (LigT RNA ligase/phosphodiesterase family)							GO:0005829;GO:0005634;GO:0000166;GO:0051018;GO:0034237;GO:0008104;GO:0010738	cytosol|nucleus|nucleotide binding|protein kinase A binding|protein kinase A regulatory subunit binding|protein localization|regulation of protein kinase A signaling
CL1Contig5678	61.4598	114.411	8.5087	0.0743697	-3.74914	0.00955818	0.815118	Down	5.20459	5.69293	0.198599	0.0423841	0.643137	0.178394	1535
CL1Contig5700	2601.83	1319.7	3883.95	2.94305	1.55731	0.0182388	1	Up	0.45778	33.1091	25.8616	36.7291	100.251	96.1522	2725
CL1Contig5721	8.09773	16.1955	0	0	#NAME?	0.0188942	1	Down	1.33723	1.18231	0.892279	0	5.44e-27	2.58e-12	635
CL1Contig5734	51.8733	101.781	1.96528	0.0193088	-5.69459	0.00120842	0.267259	Down	0.552518	5.33218	5.30253	0.172626	0.0952267	0	1104
CL1Contig5748	1061.36	1792.42	330.298	0.184276	-2.44006	0.001411	0.301037	Down	8.63341	14.3374	11.4317	3.24527	1.80349	2.74859	6757	gi|939691685|ref|XP_014289843.1|PREDICTED: uncharacterized protein LOC106689409 [Halyomorpha halys]	8.5e-147				KOG4735	2e-170	Extracellular protein with conserved cysteines
CL1Contig5793	3863.29	6556.93	1169.65	0.178384	-2.48694	0.00094565	0.229303	Down	107.105	126.603	148.887	32.6342	28.3233	22.8893	2184	gi|1067064355|ref|XP_018016120.1|PREDICTED: probable cytochrome P450 49a1 [Hyalella azteca]	1.8e-97	sp|Q9V5L3|C49A1_DROME	2e-91	Probable cytochrome P450 49a1	KOG0159	8e-83	Cytochrome P450 CYP11/CYP12/CYP24/CYP27 subfamilies							GO:0005789;GO:0031090;GO:0020037;GO:0005506;GO:0004497;GO:0016705	endoplasmic reticulum membrane|organelle membrane|heme binding|iron ion binding|monooxygenase activity|oxidoreductase activity, acting on paired donors, with incorporation or reduction of molecular oxygen
CL1Contig5801	9531.99	13969.8	5094.13	0.364652	-1.45541	0.0369932	1	Down	440.831	514.973	352.651	179.351	232.491	147.505	1426			sp|Q9GV46|LUCB_OPLGR	2e-62	Oplophorus-luciferin 2-monooxygenase non-catalytic subunit	KOG0619	6e-10	FOG: Leucine rich repeat	ko04514	Cell adhesion molecules (CAMs)	1	K16360	LRRC4B, NGL3	netrin-G3 ligand	GO:0005576	extracellular region
CL1Contig5824	1193.2	1935.74	450.671	0.232816	-2.10274	0.00564115	0.643713	Down	84.3722	131.196	117.998	29.6371	34.1017	32.585	747
CL1Contig5843	37.8915	63.9594	11.8236	0.18486	-2.43549	0.0396589	1	Down	1.0511	1.03592	1.64594	0.249729	0.464778	0.138715	2152	gi|1067075725|ref|XP_018021418.1|PREDICTED: organic cation transporter-like protein isoform X2 [Hyalella azteca]	1.2e-95	sp|Q95R48|OCTL_DROME	6e-73	Organic cation transporter-like protein	KOG0255	1e-73	Synaptic vesicle transporter SVOP and related transporters (major facilitator superfamily)	ko05231	Choline metabolism in cancer	1	K08202	SLC22A4_5, OCTN	MFS transporter, OCT family, solute carrier family 22 (organic cation transporter), member 4/5	GO:0005887;GO:0015101;GO:0022891;GO:0007390;GO:0015695;GO:0030307;GO:0040018	integral component of plasma membrane|organic cation transmembrane transporter activity|substrate-specific transmembrane transporter activity|germ-band shortening|organic cation transport|positive regulation of cell growth|positive regulation of multicellular organism growth
CL1Contig5872	24.2005	42.8567	5.54423	0.129367	-2.95046	0.0397206	1	Down	1.10175	2.86479	2.07496	0	0.616493	0.363241	907
CL1Contig5921	65.7815	116.796	14.7667	0.126432	-2.98357	0.00305511	0.465812	Down	7.43572	8.52552	6.90442	1.61896	1.17154	0.522282	673
CL1Contig5922	995.905	1841.39	150.421	0.081689	-3.61371	0.0346823	1	Down	26.9689	85.2925	157.152	3.22239	23.4305	1.36054	805
CL1Contig5967	377.009	593.052	160.967	0.271421	-1.8814	0.00817871	0.754478	Down	70.1278	64.9346	37.18	37.2282	9.87414	3.05002	472
CL1Contig5978	176.181	278.522	73.8403	0.265115	-1.91531	0.0142783	0.968643	Down	25.163	12.0948	15.6366	5.25409	9.69885	0.54321	705
CL1Contig6	7.40626	14.8125	0	0	#NAME?	0.0412749	1	Down	0	0.912032	2.3956	0	0	0	496
CL1Contig6032	12.863	0.898315	24.8277	27.6381	4.78859	0.0298644	1	Up	0.111371	1.12e-07	2.13e-24	0.778432	1.68035	0.176337	1420
CL1Contig6041	17.327	0	34.654	Inf	Inf	0.000587438	0.176459	Up	0	0	0	1.77195	3.8439	2.46569	684
CL1Contig6052	1962.82	3683.14	242.486	0.0658366	-3.92497	7e-07	0.00105661	Down	88.0746	71.3581	96.017	3.04216	14.1977	2.68234	1856
CL1Contig6075	33.7464	64.8764	2.61643	0.0403295	-4.63202	0.00116609	0.261732	Down	1.17245	3.49552	4.32369	0.267183	0.149242	0	879
CL1Contig6109	277.672	436.18	119.164	0.273198	-1.87198	0.0278678	1	Down	8.16053	8.15392	9.55765	1.2146	2.87093	5.28966	2170	gi|1126196510|ref|XP_019631412.1|PREDICTED: ERI1 exoribonuclease 3-like [Branchiostoma belcheri]	3.5e-45	sp|O43414|ERI3_HUMAN	2e-48	ERI1 exoribonuclease 3	KOG0542	1e-44	Predicted exonuclease							GO:0004527;GO:0046872;GO:0044822;GO:0000467	exonuclease activity|metal ion binding|poly(A) RNA binding|exonucleolytic trimming to generate mature 3'-end of 5.8S rRNA from tricistronic rRNA transcript (SSU-rRNA, 5.8S rRNA, LSU-rRNA)
CL1Contig6122	257.967	59.6712	456.263	7.64628	2.93476	0.00372617	0.525931	Up	0.38978	0.109843	0.793892	1.96904	7.06294	4.37497	5446	gi|1067089493|ref|XP_018006464.1|PREDICTED: pyruvate dehydrogenase (acetyl-transferring) kinase, mitochondrial-like [Hyalella azteca]	3.6e-73	sp|P91622|PDK_DROME	1e-68	[Pyruvate dehydrogenase (acetyl-transferring)] kinase, mitochondrial	KOG0787	3e-69	Dehydrogenase kinase							GO:0005759;GO:0005524;GO:0004672;GO:0004740;GO:0006006;GO:0006090	mitochondrial matrix|ATP binding|protein kinase activity|pyruvate dehydrogenase (acetyl-transferring) kinase activity|glucose metabolic process|pyruvate metabolic process
CL1Contig6123	346.474	153.338	539.61	3.51908	1.8152	0.0212981	1	Up	2.34701	2.76698	2.38904	12.2316	13.1388	5.42548	2678
CL1Contig6132	96.4297	0	192.859	Inf	Inf	0.00159338	0.328346	Up	0	0	0	0	8.99075	4.25221	2339
CL1Contig6149	20.3992	39.8039	0.994457	0.0249839	-5.32286	0.00236698	0.414242	Down	0.849859	1.15888	2.11748	0.135654	0	0	1174
CL1Contig6152	16.2946	32.5893	0	0	#NAME?	0.00462443	0.587819	Down	1.92642	5.51e-13	0.559508	4.54e-05	1.33e-07	1.73e-05	1845	gi|1073701069|gb|JAT93591.1|hypothetical protein, partial [Amblyomma aureolatum]	2e-29	sp|Q9H5L6|THAP9_HUMAN	3e-08	DNA transposase THAP9										GO:0046872;GO:0043565;GO:0016740;GO:0004803;GO:0015074;GO:0006310;GO:0006313	metal ion binding|sequence-specific DNA binding|transferase activity|transposase activity|DNA integration|DNA recombination|transposition, DNA-mediated
CL1Contig6164	835.992	219.228	1452.76	6.62667	2.72828	0.000628561	0.184229	Up	11.2029	6.29781	2.28136	35.2911	58.6054	51.8267	1602
CL1Contig6182	29.827	0	59.6539	Inf	Inf	8.52e-06	0.00720228	Up	1.27e-23	1.61e-10	0.000256347	2.09026	2.74239	6.42787	902
CL1Contig6201	504.842	918.333	91.3507	0.0994745	-3.32953	0.00532796	0.630768	Down	13.7332	58.6444	51.8766	0.000128542	9.54891	6.78622	920	gi|957832407|ref|XP_014666213.1|PREDICTED: normal mucosa of esophagus-specific gene 1 protein-like [Priapulus caudatus]	9.4e-19	sp|Q5RK28|NMES1_RAT	2e-09	Normal mucosa of esophagus-specific gene 1 protein										GO:0005751;GO:0005634;GO:0008137;GO:1902600	mitochondrial respiratory chain complex IV|nucleus|NADH dehydrogenase (ubiquinone) activity|hydrogen ion transmembrane transport
CL1Contig6231	6.46931	12.9386	0	0	#NAME?	0.0398771	1	Down	0.649329	4.3611	0.641934	0	0	0	325
CL1Contig6248	30.4072	8.57897	52.2355	6.08879	2.60616	0.0446393	1	Up	0	2.04045	0	3.59932	3.69259	7.04579	606
CL1Contig6259	88.8476	176.369	1.32594	0.00751799	-7.05544	0.000908218	0.223852	Down	1.51918	24.6611	9.10782	0.298954	0	0	653
CL1Contig6280	9.41599	0	18.832	Inf	Inf	0.0136653	0.950532	Up	0	0	0	0.94285	2.82233	1.6538	550
CL1Contig6306	14.8634	29.2388	0.488062	0.0166923	-5.90467	0.00699789	0.699324	Down	4.35524	0.265493	4.50011	0	0.000380611	0.238838	397
CL1Contig6318	221.367	433.722	9.01215	0.0207787	-5.58875	0.000434743	0.141218	Down	8.96654	17.3547	28.7085	0.891607	0.377642	0.122233	952	gi|684941106|emb|CCQ19302.1|GST-theta [Macrobrachium rosenbergii]	5.5e-49	sp|Q2NL00|GSTT1_BOVIN	3e-22	Glutathione S-transferase theta-1	KOG0867	1e-21	Glutathione S-transferase	ko05204;ko05418;ko01524;ko00480;ko00980;ko00982	Chemical carcinogenesis|Fluid shear stress and atherosclerosis|Platinum drug resistance|Glutathione metabolism|Metabolism of xenobiotics by cytochrome P450|Drug metabolism - cytochrome P450	6	K00799	GST, gst	glutathione S-transferase	GO:0005737;GO:0004364;GO:0006749	cytoplasm|glutathione transferase activity|glutathione metabolic process
CL1Contig6407	91.1805	172.535	9.82639	0.0569532	-4.13408	0.00604944	0.654281	Down	1.37194	11.2104	11.2079	1.06109	0.535768	0	881
CL1Contig6427	11.9115	0.659921	23.163	35.0997	5.13339	0.0209433	1	Up	0.000258404	0.0747704	7.02e-09	0.00634166	1.48827	2.50606	1007
CL1Contig6449	778.036	1432.81	123.259	0.086026	-3.53908	0.0159583	1	Down	8.44587	21.9704	34.8094	2.3863	3.23953	1.62482	2635	gi|1067086410|ref|XP_018027148.1|PREDICTED: 2-acylglycerol O-acyltransferase 1-like [Hyalella azteca]	6.4e-120	sp|Q2KHS5|MOG2A_XENLA	5e-101	2-acylglycerol O-acyltransferase 2-A	KOG0831	2e-97	Acyl-CoA:diacylglycerol acyltransferase (DGAT)	ko00561;ko04975	Glycerolipid metabolism|Fat digestion and absorption	2	K14457	MOGAT2, MGAT2	2-acylglycerol O-acyltransferase 2	GO:0005789;GO:0016021;GO:0003846;GO:0006071;GO:0019432	endoplasmic reticulum membrane|integral component of membrane|2-acylglycerol O-acyltransferase activity|glycerol metabolic process|triglyceride biosynthetic process
CL1Contig6461	17.0146	33.0702	0.959004	0.0289991	-5.10785	0.0059033	0.651608	Down	0.472308	2.43336	1.76002	0	0.162176	0	886
CL1Contig6464	63.0801	13.8339	112.326	8.11967	3.02142	0.0365566	1	Up	1.15516	0.181935	0.192228	0.523966	7.17493	6.13457	1347
CL1Contig6475	50.4995	99.5348	1.46419	0.0147103	-6.08703	0.0172954	1	Down	1.39649	1.16287	4.89649	0	0	0.189889	1548	gi|1067062992|ref|XP_018015390.1|PREDICTED: laminin subunit gamma-1-like isoform X2 [Hyalella azteca]	1.7e-97	sp|P15215|LAMC1_DROME	2e-34	Laminin subunit gamma-1	KOG1836	6e-35	Extracellular matrix glycoprotein Laminin subunits alpha and gamma	ko04510;ko04151;ko04512;ko05200;ko05222;ko05145;ko05146;ko05165;ko05020	Focal adhesion|PI3K-Akt signaling pathway|ECM-receptor interaction|Pathways in cancer|Small cell lung cancer|Toxoplasmosis|Amoebiasis|Human papillomavirus infection|Prion diseases	9	K05635	LAMC1	laminin, gamma 1	GO:0005605;GO:0005604;GO:0012505;GO:0031012;GO:0070831;GO:0033627;GO:0061031;GO:0085029;GO:0007494;GO:0007435;GO:0034446	basal lamina|basement membrane|endomembrane system|extracellular matrix|basement membrane assembly|cell adhesion mediated by integrin|endodermal digestive tract morphogenesis|extracellular matrix assembly|midgut development|salivary gland morphogenesis|substrate adhesion-dependent cell spreading
CL1Contig6522	29.6513	53.531	5.77172	0.10782	-3.2133	0.0485424	1	Down	9.3331	1.42454	1.6462	0.414115	0.448404	0.663038	629
CL1Contig6544	9.06058	0	18.1212	Inf	Inf	0.047224	1	Up	0	0	0	0	0.635511	0.196129	3451	gi|1102623418|emb|CRG99567.1|vacuolar protein sorting-associated protein 33, putative [Plasmodium relictum]	3.3e-07
CL1Contig6563	1234.9	2469.32	0.488062	0.000197651	-12.3048	2.91e-21	1.76e-16	Down	48.9374	116.076	70.9437	0	0	0.0704583	1367
CL1Contig657	6.5239	0	13.0478	Inf	Inf	0.0477849	1	Up	0	0	0	0.937457	2.15335	3.02387	363
CL1Contig6604	399.444	637.599	161.29	0.252965	-1.98299	0.00875305	0.774419	Down	8.28172	3.76503	4.93998	1.86534	1.74328	1.42383	5041	gi|1067087539|ref|XP_018028132.1|PREDICTED: protein ECT2-like [Hyalella azteca]	2.2e-193	sp|Q07139|ECT2_MOUSE	6e-179	Protein ECT2	KOG3524	0	Predicted guanine nucleotide exchange factor (PEBBLE)							GO:0005923;GO:0005911;GO:0097149;GO:0032154;GO:0005737;GO:0030496;GO:0072686;GO:0005634;GO:0005096;GO:0042803;GO:0017048;GO:0005089;GO:0004871;GO:0090630;GO:0032147;GO:0070830;GO:0000902;GO:0071277;GO:0070301;GO:0071479;GO:0000910;GO:0035556;GO:0043065;GO:0032467;GO:0043547;GO:0043123;GO:0045666;GO:0042307;GO:0051260;GO:0015031;GO:0051988;GO:0045859;GO:0035023	bicellular tight junction|cell-cell junction|centralspindlin complex|cleavage furrow|cytoplasm|midbody|mitotic spindle|nucleus|GTPase activator activity|protein homodimerization activity|Rho GTPase binding|Rho guanyl-nucleotide exchange factor activity|signal transducer activity|activation of GTPase activity|activation of protein kinase activity|bicellular tight junction assembly|cell morphogenes…
CL1Contig6606	724.482	327.612	1121.35	3.4228	1.77518	0.018221	1	Up	3.71326	6.0755	1.9585	11.5805	14.0658	22.4266	3858	gi|1067068678|ref|XP_018027786.1|PREDICTED: inositol-trisphosphate 3-kinase A-like [Hyalella azteca]	2.1e-101	sp|Q95Q62|IP3KH_CAEEL	2e-75	Inositol-trisphosphate 3-kinase homolog {ECO:0000305}	KOG1621	3e-77	1D-myo-inositol-triphosphate 3-kinase A	ko04020;ko04070;ko00562	Calcium signaling pathway|Phosphatidylinositol signaling system|Inositol phosphate metabolism	3	K00911	ITPK	1D-myo-inositol-triphosphate 3-kinase	GO:0005524;GO:0008440;GO:0048815	ATP binding|inositol-1,4,5-trisphosphate 3-kinase activity|hermaphrodite genitalia morphogenesis
CL1Contig6709	29.7733	0	59.5467	Inf	Inf	0.00905877	0.79054	Up	0	0	0	0	1.09935	0.445952	6116
CL1Contig6750	51.2587	13.7786	88.7388	6.44035	2.68714	0.0341246	1	Up	1.19359	0.319777	1.17273	6.9064	11.5578	1.77151	657
CL1Contig6795	1161.52	220.921	2102.12	9.51524	3.25024	5.3e-05	0.0326233	Up	2.8471	1.91808	0.449707	9.67904	24.8466	20.4153	6188	gi|1028681228|ref|XP_016656900.1|PREDICTED: LOW QUALITY PROTEIN: protein CREBRF homolog [Acyrthosiphon pisum]	7.2e-84	sp|Q9VC61|CRERF_DROME	2e-70	Protein CREBRF homolog										GO:0005737;GO:0005634;GO:0046982;GO:0042803;GO:0043565;GO:0003700;GO:0045893;GO:0044246;GO:0042594;GO:0030431;GO:0038202;GO:0006351	cytoplasm|nucleus|protein heterodimerization activity|protein homodimerization activity|sequence-specific DNA binding|transcription factor activity, sequence-specific DNA binding|positive regulation of transcription, DNA-templated|regulation of multicellular organismal metabolic process|response to starvation|sleep|TORC1 signaling|transcription, DNA-templated
CL1Contig6806	551.569	979.861	123.278	0.125811	-2.99066	0.00575028	0.647743	Down	18.6244	26.4284	40.7894	4.85558	3.46597	5.93098	1406	gi|1067077577|ref|XP_018022413.1|PREDICTED: 3-oxoacyl-[acyl-carrier-protein] reductase FabG-like [Hyalella azteca]	1.2e-97	sp|Q9WYG0|Y325_THEMA	7e-47	Uncharacterized oxidoreductase TM_0325	KOG0725	6e-96	Reductases with broad range of substrate specificities							GO:0016491	oxidoreductase activity
CL1Contig6818	226.181	394.32	58.0418	0.147195	-2.7642	0.0121595	0.906543	Down	6.01907	17.424	5.42152	0.513415	0.705027	4.43868	1857	gi|195971120|gb|ACG60902.1|cathepsin C [Fenneropenaeus chinensis]	2.3e-129	sp|Q3ZCJ8|CATC_BOVIN	4e-123	Dipeptidyl peptidase 1 light chain	KOG1543	2e-122	Cysteine proteinase Cathepsin L	ko04210;ko04142	Apoptosis|Lysosome	2	K01275	CTSC	cathepsin C	GO:0005615;GO:0005764;GO:0004197;GO:0051603;GO:0031638	extracellular space|lysosome|cysteine-type endopeptidase activity|proteolysis involved in cellular protein catabolic process|zymogen activation
CL1Contig6839	102.838	163.446	42.2292	0.258368	-1.9525	0.030419	1	Down	2.01047	2.40507	3.7145	1.03527	1.33302	0.148788	2501
CL1Contig6848	36.668	0.598877	72.7371	121.456	6.92429	0.00197284	0.372238	Up	0.0352024	0	0	0	1.64162	2.88114	2809
CL1Contig6861	774.283	1459.53	89.0332	0.0610011	-4.03502	0.00348032	0.505192	Down	46.2054	71.9362	122.847	2.79905	8.00407	9.29658	736	gi|524870523|ref|XP_005092046.1|PREDICTED: Williams-Beuren syndrome chromosomal region 27 protein-like [Aplysia californica]	2.1e-27	sp|Q8N6F8|WBS27_HUMAN	1e-16	Williams-Beuren syndrome chromosomal region 27 protein	KOG1541	3e-17	Predicted protein carboxyl methylase							GO:0005737;GO:0008757;GO:0032259	cytoplasm|S-adenosylmethionine-dependent methyltransferase activity|methylation
CL1Contig689	7.60138	0	15.2028	Inf	Inf	0.0293268	1	Up	0	0	0	0	1.06278	0.798203	1355
CL1Contig6894	41.0644	5.61201	76.5168	13.6345	3.76919	0.0325321	1	Up	0.221462	0.0249868	0.0144428	0.3954	0.7025	3.09086	3276	gi|985417111|ref|XP_015374028.1|PREDICTED: uncharacterized protein LOC107168970 [Diuraphis noxia]	2.5e-06
CL1Contig6923	239.895	45.4482	434.341	9.55684	3.25653	0.0304177	1	Up	3.04249	0.269703	0.561689	0.408114	19.151	23.5589	1716
CL1Contig6951	21.7171	43.4343	0	0	#NAME?	0.000797803	0.209434	Down	6.7836	9.16697	4.69e-30	7.8e-19	9.95e-16	2.04e-35	408
CL1Contig6984	133.225	236.09	30.3598	0.128594	-2.95911	0.00244873	0.417254	Down	10.9694	10.4926	11.7747	9.85e-27	0.547893	5.66393	920
CL1Contig7064	26.9194	6.23294	47.6059	7.63778	2.93315	0.0353938	1	Up	0.479987	0.327696	0	0.398466	1.97218	4.57397	1204
CL1Contig7076	4255.06	6958.11	1552	0.22305	-2.16456	0.0266596	1	Down	192.88	60.8639	42.2309	14.5781	24.8403	36.8008	3388	gi|780017526|ref|XP_011664635.1|PREDICTED: nose resistant to fluoxetine protein 6 [Strongylocentrotus purpuratus]	2e-24	sp|Q09225|NRF6_CAEEL	1e-45	Nose resistant to fluoxetine protein 6	KOG3700	1e-59	Predicted acyltransferase							GO:0016021;GO:0008289;GO:0016747;GO:0006869;GO:0007275	integral component of membrane|lipid binding|transferase activity, transferring acyl groups other than amino-acyl groups|lipid transport|multicellular organism development
CL1Contig7080	26.2367	46.1753	6.29823	0.136398	-2.8741	0.0269891	1	Down	3.78468	4.0661	3.60111	1.68339	0.000865756	0.0298517	531
CL1Contig7082	286.385	510.692	62.0781	0.121557	-3.0403	0.00820288	0.754478	Down	9.8862	15.7877	24.9495	3.54241	3.14041	0.838577	1233	gi|1067094763|ref|XP_018009277.1|PREDICTED: L-xylulose reductase-like [Hyalella azteca]	1.9e-93	sp|Q91XV4|DCXR_MESAU	4e-91	L-xylulose reductase	KOG1207	2e-87	Diacetyl reductase/L-xylulose reductase	ko00040	Pentose and glucuronate interconversions	1	K03331	DCXR	L-xylulose reductase	GO:0001669;GO:0005881;GO:0016020;GO:0050038;GO:0042732;GO:0006006;GO:0051289;GO:0005997	acrosomal vesicle|cytoplasmic microtubule|membrane|L-xylulose reductase (NADP+) activity|D-xylose metabolic process|glucose metabolic process|protein homotetramerization|xylulose metabolic process
CL1Contig7148	137.95	220.286	55.6139	0.252462	-1.98586	0.0138834	0.952401	Down	2.14749	2.25804	1.24002	0.479155	0.935199	0.151712	5324	gi|946642388|ref|XP_014427948.1|PREDICTED: endogenous retrovirus group K member 8 Pol protein-like [Pelodiscus sinensis]	4.6e-38	sp|Q89703|POL_CSVMV	6e-17	Ribonuclease H	KOG0017	2e-17	FOG: Transposon-encoded proteins with TYA, reverse transcriptase, integrase domains in various combinations							GO:0004190;GO:0003677;GO:0003887;GO:0046872;GO:0003723;GO:0003964;GO:0004523;GO:0006310	aspartic-type endopeptidase activity|DNA binding|DNA-directed DNA polymerase activity|metal ion binding|RNA binding|RNA-directed DNA polymerase activity|RNA-DNA hybrid ribonuclease activity|DNA recombination
CL1Contig7159	58.4291	107.139	9.71939	0.0907178	-3.46247	0.00149494	0.311246	Down	2.71023	9.70607	4.70935	0.780263	0.402668	0.772438	821
CL1Contig7197	17.6847	1.8882	33.4812	17.7319	4.14827	0.0265251	1	Up	0.23093	0.246649	0	3.58455	4.25878	0	624
CL1Contig7249	397.372	579.995	214.749	0.37026	-1.43339	0.0352143	1	Down	37.2731	35.8619	17.0941	13.9575	20.2486	1.54101	890
CL1Contig7269	113.679	224.376	2.98337	0.0132963	-6.23283	0.0209803	1	Down	13.5422	2.93814	37.0182	0.88006	0	0	483
CL1Contig728	129.893	3.97646	255.809	64.3308	6.00744	0.0138969	0.952401	Up	0.44891	0.0887344	0.0959777	0.173244	11.872	40.6757	881	gi|755889021|ref|XP_011294562.1|PREDICTED: sodium-dependent nutrient amino acid transporter 1-like, partial [Musca domestica]	9.7e-10
CL1Contig7295	38.2979	11.0603	65.5355	5.92531	2.56689	0.0327932	1	Up	0.757643	0.898158	2.73e-35	2.52048	1.56042	7.50773	987
CL1Contig7307	12.1917	23.2324	1.15103	0.0495443	-4.33514	0.0436378	1	Down	0.340618	0.909152	1.6814	0.0817108	0	0.0850515	922
CL1Contig733	314.018	124.223	503.814	4.05573	2.01996	0.031142	1	Up	15.4163	1.02482	3.16785	33.8667	9.21911	48.6471	919
CL1Contig7334	30.7845	4.40579	57.1632	12.9746	3.69761	0.0431572	1	Up	0.147633	0.150754	0	0.936359	2.64369	0.439101	2152
CL1Contig7344	102.365	195.768	8.96124	0.0457748	-4.4493	0.00022892	0.0933901	Down	2.32351	4.86072	5.75186	0.138561	0.0725838	0.649529	1877
CL1Contig735	1326.73	83.1611	2570.29	30.9074	4.94988	0.0152464	1	Up	1.10128	20.4413	1.17325	458.736	263.033	3.57432	516	gi|342326314|gb|AEL23072.1|phosphoenolpyruvate carboxykinase, partial [Cherax quadricarinatus]	5.7e-18	sp|P05153|PCKGC_CHICK	8e-10	Phosphoenolpyruvate carboxykinase, cytosolic [GTP]	KOG3749	5e-07	Phosphoenolpyruvate carboxykinase							GO:0005829;GO:0050692;GO:0051379;GO:0005525;GO:0008906;GO:0019157;GO:0030145;GO:0003729;GO:0004613;GO:0047134;GO:0043565;GO:0008343;GO:0007568;GO:0006522;GO:0006531;GO:0071320;GO:0071549;GO:0071361;GO:0071332;GO:0071377;GO:0042149;GO:0071333;GO:0071456;GO:0032869;GO:0071347;GO:0071374;GO:0071300;GO:0071356;GO:0048589;GO:0007586;GO:0030703;GO:0009792;GO:0048562;GO:0006094;GO:0006536;GO:0006541;GO:…	cytosol|DBD domain binding|epinephrine binding|GTP binding|inosine kinase activity|malate oxidase activity|manganese ion binding|mRNA binding|phosphoenolpyruvate carboxykinase (GTP) activity|protein-disulfide reductase activity|sequence-specific DNA binding|adult feeding behavior|aging|alanine metabolic process|aspartate metabolic process|cellular response to cAMP|cellular response to dexamethaso…
CL1Contig737	17468.9	9014.07	25923.7	2.87592	1.52402	0.0346584	1	Up	745.891	293.673	232.01	614.783	1417.87	2351.17	1000	gi|195364425|ref|XP_002045616.1|GM17395 [Drosophila sechellia]	5.3e-07
CL1Contig7374	486.919	228.802	745.037	3.25626	1.70322	0.0211672	1	Up	2.76031	0.692807	2.37297	9.45788	6.20092	7.69843	5061	gi|926644605|ref|XP_013788576.1|PREDICTED: RING finger protein nhl-1-like [Limulus polyphemus]	9.9e-62	sp|Q03601|NHL1_CAEEL	2e-34	RING finger protein nhl-1	KOG2177	2e-34	Predicted E3 ubiquitin ligase	ko05206	MicroRNAs in cancer	1	K12035	TRIM71	tripartite motif-containing protein 71	GO:0004842;GO:0008270;GO:0016567	ubiquitin-protein transferase activity|zinc ion binding|protein ubiquitination
CL1Contig7390	44.0019	85.4985	2.50534	0.0293028	-5.09282	0.0060375	0.654281	Down	4.32275	2.37471	8.83469	0.172135	0.370442	0.071284	661
CL1Contig7492	6.27514	12.5503	0	0	#NAME?	0.0497937	1	Down	0.378773	0.0865285	0.426482	8.52e-20	7.42e-12	5.59e-14	1763
CL1Contig7503	276.07	469.977	82.1629	0.174823	-2.51603	0.0271089	1	Down	9.9201	1.27288	4.24602	2.59375	0.164845	0.108951	4169
CL1Contig7509	122.716	56.8309	188.6	3.31863	1.73059	0.0332326	1	Up	2.3575	1.41026	2.78937	10.1562	4.31543	13.9963	1097
CL1Contig7561	10.2978	20.2641	0.331486	0.0163582	-5.93384	0.0176248	1	Down	0.889034	0.531486	0.612453	0.0513152	0	0	1322
CL1Contig7580	70.4927	136.713	4.27265	0.0312527	-4.99987	0.00624266	0.662135	Down	3.13525	6.27627	0.40326	0.16481	0.0116585	0.190975	2024	gi|321477747|gb|EFX88705.1|hypothetical protein DAPPUDRAFT_41601, partial [Daphnia pulex]	1.4e-59	sp|Q9VUL9|FUCTA_DROME	4e-55	Glycoprotein 3-alpha-L-fucosyltransferase A	KOG2619	3e-51	Fucosyltransferase	ko00513	Various types of N-glycan biosynthesis	1	K14464	FUT-1, FucTC	alpha-1,3-fucosyltransferase	GO:0032580;GO:0005797;GO:0016021;GO:0033932;GO:0046920;GO:0008417;GO:0018392;GO:0036071;GO:0007399;GO:0006486	Golgi cisterna membrane|Golgi medial cisterna|integral component of membrane|1,3-alpha-L-fucosidase activity|alpha-(1->3)-fucosyltransferase activity|fucosyltransferase activity|glycoprotein 3-alpha-L-fucosyltransferase activity|N-glycan fucosylation|nervous system development|protein glycosylation
CL1Contig7588	48.4765	87.6826	9.27037	0.105726	-3.24159	0.00261272	0.42867	Down	10.5551	5.76666	4.47226	1.94e-06	2.34846	2.59e-18	584
CL1Contig7624	207.983	0.32996	415.635	1259.65	10.2988	0.00522256	0.626121	Up	0	0.00732092	0	0	7.70848	2.4484	6446	gi|808847820|gb|KKF08843.1|hypothetical protein EH28_21119 [Larimichthys crocea]	6.8e-11
CL1Contig7650	44.0078	83.2791	4.7365	0.056875	-4.13606	0.000852504	0.216271	Down	4.7756	4.14645	6.78934	5.03e-05	0.800579	0.347252	667
CL1Contig766	40.9258	7.7671	74.0844	9.53823	3.25372	0.0132054	0.939599	Up	0.232606	0.413809	0.114053	0.364122	3.82357	4.56156	1432	gi|1067077678|ref|XP_018022465.1|PREDICTED: alpha-protein kinase 1-like [Hyalella azteca]	3.8e-17
CL1Contig7686	10940.6	20673.6	1207.68	0.0584165	-4.09748	2.53e-05	0.0182258	Down	607.037	918.195	1134.09	51.9173	50.843	104.168	974	gi|386376737|gb|AFJ11392.1|hematopoietic prostaglandin D synthase [Penaeus monodon]	1.9e-36	sp|O60760|HPGDS_HUMAN	4e-43	Hematopoietic prostaglandin D synthase	KOG1695	9e-44	Glutathione S-transferase	ko05204;ko00590;ko00480;ko00980;ko00982	Chemical carcinogenesis|Arachidonic acid metabolism|Glutathione metabolism|Metabolism of xenobiotics by cytochrome P450|Drug metabolism - cytochrome P450	5	K04097	HPGDS	prostaglandin-H2 D-isomerase / glutathione transferase	GO:0005737;GO:0005829;GO:0005509;GO:0004364;GO:0000287;GO:0004667;GO:0042803;GO:0019371;GO:1901687;GO:0007626;GO:2000255;GO:0006693;GO:0007165	cytoplasm|cytosol|calcium ion binding|glutathione transferase activity|magnesium ion binding|prostaglandin-D synthase activity|protein homodimerization activity|cyclooxygenase pathway|glutathione derivative biosynthetic process|locomotory behavior|negative regulation of male germ cell proliferation|prostaglandin metabolic process|signal transduction
CL1Contig7704	330.505	80.017	580.994	7.26088	2.86014	0.000400282	0.134268	Up	1.01966	3.00589	1.21039	17.854	9.98743	17.8974	2048
CL1Contig7730	76.7803	125.547	28.0137	0.223134	-2.16402	0.0200123	1	Down	4.03406	4.40688	3.26002	1.25e-14	2.66387	0.324574	1427
CL1Contig7745	423.258	809.904	36.6116	0.0452048	-4.46738	1.78e-07	0.000371565	Down	10.7856	15.8134	12.1407	0.851426	0.640958	0.612218	2735	gi|1059873465|ref|XP_017791738.1|PREDICTED: LOW QUALITY PROTEIN: venom carboxylesterase-6-like [Habropoda laboriosa]	6.2e-46	sp|B2D0J5|EST6_APIME	7e-86	Venom carboxylesterase-6	KOG1516	1e-63	Carboxylesterase and related proteins	ko00564;ko04725	Glycerophospholipid metabolism|Cholinergic synapse	2	K01049	ACHE	acetylcholinesterase	GO:0005576;GO:0052689	extracellular region|carboxylic ester hydrolase activity
CL1Contig7817	20.0866	37.8711	2.30207	0.0607869	-4.04009	0.00947144	0.812004	Down	2.34578	2.42121	0.303027	0.194053	0	0.190333	1092	gi|936710322|ref|XP_014233125.1|PREDICTED: uncharacterized protein LOC106656583 [Trichogramma pretiosum]	7.9e-29
CL1Contig7828	196.661	336.395	56.9266	0.169226	-2.56298	0.00272159	0.43937	Down	10.5809	30.2934	15.5934	1.10712	5.61362	5.27658	783
CL1Contig7866	210.946	391.232	30.6596	0.0783667	-3.67361	2.02e-05	0.015462	Down	16.6663	9.2684	4.76031	0.655201	0.722639	1.43143	1808
CL1Contig7897	118.92	185.342	52.4973	0.283246	-1.81987	0.0320348	1	Down	5.58523	5.35172	2.01129	1.04462	1.3313	1.93258	2010
CL1Contig7935	1976.06	3849.29	102.833	0.0267148	-5.22622	2.38e-07	0.000464488	Down	54.5307	31.8841	62.9581	1.50474	2.60037	0.680927	3271			sp|D3YVF0|AKAP5_MOUSE	3e-09	A-kinase anchor protein 5										GO:0005856;GO:0005886;GO:0008179;GO:0034237;GO:0036394;GO:0030819;GO:0010739;GO:0006605;GO:0007165	cytoskeleton|plasma membrane|adenylate cyclase binding|protein kinase A regulatory subunit binding|amylase secretion|positive regulation of cAMP biosynthetic process|positive regulation of protein kinase A signaling|protein targeting|signal transduction
CL1Contig7969	198.412	88.1512	308.673	3.50163	1.80803	0.0188523	1	Up	0.604924	0.725355	1.1572	3.96509	3.3626	3.92033	4385
CL1Contig8003	38.9596	77.9192	0	0	#NAME?	0.0032216	0.475584	Down	21.0285	6.60797	4.53e-53	4.59e-63	1.77e-67	0	434
CL1Contig8056	122.618	50.3361	194.899	3.87196	1.95306	0.0123269	0.909443	Up	1.87301	1.02532	5.7413	6.94582	19.5436	21.481	671
CL1Contig8057	2746.32	3944.88	1547.76	0.392346	-1.3498	0.0465875	1	Down	136.282	112.175	89.9903	66.1859	57.1413	27.5855	1568
CL1Contig806	6.83146	0	13.6629	Inf	Inf	0.0422812	1	Up	0	0	0	0	0.52806	0.334808	2603
CL1Contig8064	51.4702	1.22047	101.72	83.3448	6.38102	0.00286617	0.45066	Up	0.0360122	1.41e-05	0.0944068	4.03329	7.95135	0.426478	1213
CL1Contig8086	520.178	860.017	180.339	0.209693	-2.25365	0.0107674	0.856538	Down	60.011	99.3294	20.9476	6.48794	12.9353	26.2599	674
CL1Contig809	29.8847	7.65348	52.1159	6.80943	2.76753	0.0436013	1	Up	1.53659	0.423944	0.379645	9.50322	6.10116	1.91119	447
CL1Contig8110	270.727	101.672	439.782	4.32551	2.11287	0.00292288	0.452748	Up	0.716735	0.0889647	2.34564	6.20335	4.32209	9.29883	3659	gi|919074934|ref|XP_013418611.1|PREDICTED: R3H domain-containing protein 4-like [Lingula anatina]	8.6e-17	sp|Q2KIL7|R3HD4_BOVIN	4e-14	R3H domain-containing protein 4										GO:0005634;GO:0003676	nucleus|nucleic acid binding
CL1Contig8116	20.7138	38.7757	2.65189	0.0683903	-3.87006	0.0124567	0.914979	Down	1.72972	2.1433	2.81506	0.515247	1.16e-06	6.06e-06	732
CL1Contig8164	11.2848	21.291	1.27867	0.0600569	-4.05753	0.0432179	1	Down	0.914747	1.33166	0.357637	0	0.16689	0	1149
CL1Contig8183	83.107	0	166.214	Inf	Inf	2.16e-10	1.19e-06	Up	6.1e-17	8.3e-13	8.37e-14	5.71635	4.60761	7.66406	1508	gi|586740074|gb|EWS74896.1|transmembrane protein, putative [Tetrahymena thermophila SB210]	7.9e-07
CL1Contig8208	31.6914	10.9836	52.3991	4.77068	2.25419	0.0466341	1	Up	0.17171	0.163107	0.381046	0.695071	1.40436	2.6999	1860
CL1Contig8217	1900.84	2868.1	933.581	0.325505	-1.61925	0.0188956	1	Down	61.1791	83.1901	36.7685	9.46848	43.8631	13.5468	2167
CL1Contig8219	95.8548	158.358	33.3512	0.210605	-2.24739	0.0115921	0.884514	Down	20.1193	7.00131	12.0673	6.60551	0.746067	2.00193	542
CL1Contig8222	107.001	164.76	49.2424	0.298873	-1.7424	0.0319471	1	Down	2.05036	2.2977	1.10558	1.20408	0.417724	0.141832	4146	gi|1041132165|ref|XP_017290531.1|PREDICTED: uncharacterized protein LOC108247140 [Kryptolebias marmoratus]	6.9e-49	sp|Q91DM0|POLG_PVCV1	3e-18	Reverse transcriptase	KOG0017	7e-18	FOG: Transposon-encoded proteins with TYA, reverse transcriptase, integrase domains in various combinations							GO:0004190;GO:0003677;GO:0004519;GO:0003964;GO:0008270;GO:0046740	aspartic-type endopeptidase activity|DNA binding|endonuclease activity|RNA-directed DNA polymerase activity|zinc ion binding|transport of virus in host, cell to cell
CL1Contig8230	1331.34	2581.98	80.7073	0.0312579	-4.99964	3.14e-09	9.98e-06	Down	37.5024	55.8908	57.16	3.24684	0.939791	1.55257	2187	gi|1067080776|ref|XP_018024140.1|PREDICTED: UDP-glucuronosyltransferase-like isoform X4 [Hyalella azteca]	9.3e-106	sp|Q16880|CGT_HUMAN	6e-66	2-hydroxyacylsphingosine 1-beta-galactosyltransferase	KOG1192	8e-82	UDP-glucuronosyl and UDP-glucosyl transferase	ko05204;ko00040;ko00053;ko00140;ko00830;ko00860;ko00980;ko00982;ko00983	Chemical carcinogenesis|Pentose and glucuronate interconversions|Ascorbate and aldarate metabolism|Steroid hormone biosynthesis|Retinol metabolism|Porphyrin and chlorophyll metabolism|Metabolism of xenobiotics by cytochrome P450|Drug metabolism - cytochrome P450|Drug metabolism - other enzymes	9	K00699	UGT	glucuronosyltransferase
CL1Contig8256	73.5004	21.1442	125.857	5.95232	2.57345	0.00658328	0.680743	Up	0.0860082	0.266514	0.190802	0.912565	1.22807	2.1686	4882	gi|1101367758|ref|XP_018915168.1|PREDICTED: hormone receptor 4 isoform X1 [Bemisia tabaci]	3.2e-195	sp|Q9W539|HR4_DROME	1e-71	Hormone receptor 4	KOG3575	1e-53	FOG: Hormone receptors							GO:0005634;GO:0005667;GO:0000978;GO:0004879;GO:0003707;GO:0008270;GO:0071456;GO:0040007;GO:0030518;GO:0048638;GO:0006351	nucleus|transcription factor complex|RNA polymerase II core promoter proximal region sequence-specific DNA binding|RNA polymerase II transcription factor activity, ligand-activated sequence-specific DNA binding|steroid hormone receptor activity|zinc ion binding|cellular response to hypoxia|growth|intracellular steroid hormone receptor signaling pathway|regulation of developmental growth|transcrip…
CL1Contig8302	92.3421	2.85602	181.828	63.6648	5.99242	2.38e-07	0.000464488	Up	0.122229	1.29e-07	0.0125246	1.96444	3.7329	3.52613	3189
CL1Contig8352	1634.35	2384.42	884.282	0.370858	-1.43106	0.0474485	1	Down	24.4251	22.5986	26.7462	11.5646	14.4746	6.58765	4175	gi|1067066026|ref|XP_018017026.1|PREDICTED: xanthine dehydrogenase 1-like [Hyalella azteca]	5.8e-193	sp|P91711|XDH_DROSU	1e-170	Xanthine dehydrogenase	KOG0430	0	Xanthine dehydrogenase	ko04146;ko00232;ko00230;ko00983	Peroxisome|Caffeine metabolism|Purine metabolism|Drug metabolism - other enzymes	4	K00106	XDH	xanthine dehydrogenase/oxidase	GO:0005777;GO:0051537;GO:0009055;GO:0050660;GO:0005506;GO:0043546;GO:0016614;GO:0004854;GO:0004855;GO:0009115	peroxisome|2 iron, 2 sulfur cluster binding|electron carrier activity|flavin adenine dinucleotide binding|iron ion binding|molybdopterin cofactor binding|oxidoreductase activity, acting on CH-OH group of donors|xanthine dehydrogenase activity|xanthine oxidase activity|xanthine catabolic process
CL1Contig8378	22.2242	40.2502	4.19822	0.104303	-3.26115	0.0243714	1	Down	1.20872	1.13375	1.41074	0.353165	0.0623892	0.0423542	1372
CL1Contig8382	40.3965	12.6049	68.1881	5.40966	2.43554	0.0291024	1	Up	0.385884	0.0120932	0.234774	0.343083	1.86439	2.18541	2606	gi|326579691|gb|ADZ96217.1|JHE-like carboxylesterase 1 [Pandalopsis japonica]	9e-55	sp|P35502|ESTF_MYZPE	8e-57	Esterase FE4	KOG1516	7e-59	Carboxylesterase and related proteins	ko00983	Drug metabolism - other enzymes	1	K03927	CES2	carboxylesterase 2	GO:0052689	carboxylic ester hydrolase activity
CL1Contig8419	358.047	63.0264	653.067	10.3618	3.3732	0.0239545	1	Up	0.219516	1.86803	0.0814512	0.606574	12.9433	12.7671	4158
CL1Contig8457	1311.59	2163.19	459.992	0.212645	-2.23348	0.0189634	1	Down	78.6891	49.3435	105.653	11.3419	15.0501	42.0071	1160
CL1Contig8470	364.863	684.417	45.3101	0.0662025	-3.91697	0.00561215	0.643713	Down	6.33165	18.2169	25.3648	0.720252	3.19788	0.135301	1658	gi|125487484|gb|ABN42642.1|elongation of very long chain fatty acids-like protein [Marsupenaeus japonicus]	5.4e-76	sp|Q1HRV8|ELVL1_AEDAE	1e-79	Elongation of very long chain fatty acids protein AAEL008004	KOG3071	4e-71	Fatty acyl-CoA elongase/Polyunsaturated fatty acid specific elongation enzyme	ko00062	Fatty acid elongation	1	K10250	ELOVL7	elongation of very long chain fatty acids protein 7	GO:0030176;GO:0102336;GO:0102337;GO:0102338;GO:0006633	integral component of endoplasmic reticulum membrane|3-oxo-arachidoyl-CoA synthase activity|3-oxo-cerotoyl-CoA synthase activity|3-oxo-lignoceronyl-CoA synthase activity|fatty acid biosynthetic process
CL1Contig8480	2685.86	4066.32	1305.4	0.321028	-1.63923	0.0212306	1	Down	149.737	80.7412	73.4802	42.1528	26.5292	46.895	1830	gi|558633449|gb|AHA83583.1|C-type lectin 2 [Marsupenaeus japonicus]	1.2e-66
CL1Contig8495	188.523	314.679	62.3667	0.198192	-2.33503	0.00587938	0.650169	Down	4.39191	3.50415	2.73489	0.72874	0.490709	1.41228	3995	gi|1067085078|ref|XP_018026450.1|PREDICTED: uncharacterized protein LOC108681885 [Hyalella azteca]	8.6e-10	sp|Q3SWY0|RN183_BOVIN	1e-06	RING finger protein 183	KOG4185	4e-07	Predicted E3 ubiquitin ligase							GO:0016021;GO:0008270	integral component of membrane|zinc ion binding
CL1Contig8526	863.153	1316.96	409.348	0.310828	-1.68581	0.0173115	1	Down	23.4758	11.2637	11.7064	7.64054	4.43581	4.42638	3868	gi|530339639|ref|NP_001268884.1|CUB and sushi domain-containing protein 2 [Mus musculus]	4.3e-06	sp|Q9CXT7|TM192_MOUSE	9e-16	Transmembrane protein 192										GO:0070062;GO:0016021;GO:0043231;GO:0005770;GO:0005765;GO:0005764;GO:0005654;GO:0048471;GO:0042803	extracellular exosome|integral component of membrane|intracellular membrane-bounded organelle|late endosome|lysosomal membrane|lysosome|nucleoplasm|perinuclear region of cytoplasm|protein homodimerization activity
CL1Contig8544	150.169	66.489	233.85	3.51712	1.81439	0.0465309	1	Up	0.761756	0.490518	0.170888	1.00785	2.90676	1.5976	6722	gi|828761392|gb|AKK75092.1|tet methylcytosine dioxygenase [Procambarus fallax]	2.2e-292	sp|Q8BG87|TET3_MOUSE	5e-111	Methylcytosine dioxygenase TET3										GO:0005737;GO:0001939;GO:0001940;GO:0005654;GO:0005634;GO:0018602;GO:0052634;GO:0052635;GO:0003677;GO:0043734;GO:0034792;GO:0005506;GO:0070579;GO:0019798;GO:0000907;GO:0006211;GO:0080111;GO:0044727;GO:0080182;GO:0070989;GO:0035511;GO:0045944;GO:0006493	cytoplasm|female pronucleus|male pronucleus|nucleoplasm|nucleus|2,4-dichlorophenoxyacetate alpha-ketoglutarate dioxygenase activity|C-19 gibberellin 2-beta-dioxygenase activity|C-20 gibberellin 2-beta-dioxygenase activity|DNA binding|DNA-N1-methyladenine dioxygenase activity|hypophosphite dioxygenase activity|iron ion binding|methylcytosine dioxygenase activity|procollagen-proline dioxygenase act…
CL1Contig8545	6568.16	157.739	12978.6	82.2786	6.36244	0.00785801	0.744821	Up	1.95361	1.37433	4.50233	0.640425	571.113	299.098	2409	gi|926648904|ref|XP_013790887.1|PREDICTED: uncharacterized protein LOC106474741 [Limulus polyphemus]	5.7e-54	sp|Q8BTN6|LENG9_MOUSE	6e-29	Leukocyte receptor cluster member 9										GO:0046872	metal ion binding
CL1Contig8582	320.907	27.4805	614.333	22.3553	4.48254	0.00987137	0.825504	Up	0.262557	0.0315369	0.296203	5.71323	9.60245	0.480998	5748	gi|326579691|gb|ADZ96217.1|JHE-like carboxylesterase 1 [Pandalopsis japonica]	1.6e-184	sp|B2D0J5|EST6_APIME	7e-81	Venom carboxylesterase-6	KOG1516	8e-71	Carboxylesterase and related proteins	ko04514	Cell adhesion molecules (CAMs)	1	K07378	NLGN	neuroligin	GO:0005576;GO:0052689	extracellular region|carboxylic ester hydrolase activity
CL1Contig861	24.2634	45.8866	2.64007	0.0575346	-4.11943	0.0177159	1	Down	0.187947	3.52134	3.86612	0.434079	0.0619554	0	730
CL1Contig8610	194.054	93.6567	294.451	3.14394	1.65257	0.0345575	1	Up	1.41133	1.23538	1.53186	5.39495	4.38725	6.71059	2899	gi|1110875318|ref|XP_019211098.1|PREDICTED: zinc finger MYM-type protein 1-like isoform X1 [Oreochromis niloticus]	1.4e-267	sp|Q5SVZ6|ZMYM1_HUMAN	2e-36	Zinc finger MYM-type protein 1										GO:0005737;GO:0005654;GO:0003677;GO:0000981;GO:0008270	cytoplasm|nucleoplasm|DNA binding|RNA polymerase II transcription factor activity, sequence-specific DNA binding|zinc ion binding
CL1Contig8627	777.084	1163.64	390.533	0.335615	-1.57512	0.0274327	1	Down	15.3497	14.9656	12.6803	7.04093	6.58211	3.01016	3589	gi|1067094934|ref|XP_018009367.1|PREDICTED: organic cation transporter protein-like [Hyalella azteca]	7e-110	sp|Q9VCA2|ORCT_DROME	1e-110	Organic cation transporter protein	KOG0255	3e-111	Synaptic vesicle transporter SVOP and related transporters (major facilitator superfamily)	ko05231	Choline metabolism in cancer	1	K08202	SLC22A4_5, OCTN	MFS transporter, OCT family, solute carrier family 22 (organic cation transporter), member 4/5	GO:0016021;GO:0005887;GO:0022891;GO:0006915;GO:0006811	integral component of membrane|integral component of plasma membrane|substrate-specific transmembrane transporter activity|apoptotic process|ion transport
CL1Contig8664	54.2849	0	108.57	Inf	Inf	0.000136329	0.0618894	Up	1.04e-17	2.19e-18	6.36e-23	8.42e-24	4.98143	7.2354	1536
CL1Contig8669	1262.1	2074.67	449.534	0.216678	-2.20638	0.00259	0.427265	Down	64.2105	68.6362	52.0185	31.5599	1.35238	14.0085	1494
CL1Contig8671	596.397	979.752	213.042	0.217444	-2.20128	0.00567185	0.643713	Down	23.1699	36.2749	29.523	4.67934	7.82553	12.4482	1429	gi|1025185819|ref|XP_016422248.1|PREDICTED: pirin [Sinocyclocheilus rhinocerous]	1.4e-83	sp|Q9SEE4|PIRL_SOLLC	5e-103	Pirin-like protein										GO:0005634	nucleus
CL1Contig8701	44.3155	77.7696	10.8615	0.139662	-2.83999	0.0204638	1	Down	1.33324	3.54713	2.38507	0.238973	1e-20	1.20919	1380
CL1Contig8709	304.405	505.886	102.925	0.203456	-2.29721	0.0342264	1	Down	20.3979	12.202	32.4548	8.95378	5.81092	1.19123	958
CL1Contig8712	149.844	68.5375	231.15	3.3726	1.75386	0.0404295	1	Up	2.22734	1.34027	1.41766	1.57744	8.43811	11.2292	1841
CL1Contig8715	56.5869	98.3533	14.8205	0.150687	-2.73038	0.00753843	0.728756	Down	0.803897	2.12588	1.14027	0.427483	0.206978	0.0427884	3189	gi|321466080|gb|EFX77077.1|hypothetical protein DAPPUDRAFT_305861 [Daphnia pulex]	4.2e-89	sp|Q28FQ5|TYDP2_XENTR	8e-66	Tyrosyl-DNA phosphodiesterase 2	KOG2756	1e-66	Predicted Mg2+-dependent phosphodiesterase TTRAP							GO:0016605;GO:0070260;GO:0000287;GO:0030145;GO:0004518;GO:0003697;GO:0006302	PML body|5'-tyrosyl-DNA phosphodiesterase activity|magnesium ion binding|manganese ion binding|nuclease activity|single-stranded DNA binding|double-strand break repair
CL1Contig874	357.053	624.748	89.3568	0.143028	-2.80563	0.0136593	0.950532	Down	36.1779	54.0078	88.5836	9.03215	18.3341	4.44045	427
CL1Contig8744	92.8277	28.623	157.032	5.48622	2.45581	0.0128991	0.930493	Up	0.762035	0.620994	0.0541141	3.38606	1.663	3.5553	2957
CL1Contig8796	192.622	335.94	49.3028	0.146761	-2.76846	0.00239167	0.414628	Down	6.39131	4.20524	7.7059	0.947172	0.111474	2.71196	2325
CL1Contig8800	3074.02	5232.51	915.533	0.17497	-2.51482	0.000570764	0.172308	Down	103.723	148.678	150.883	79.171	0.0173218	0.101785	1659
CL1Contig8801	228.758	88.9677	368.547	4.14248	2.0505	0.0061245	0.656812	Up	0.247724	0.166206	0.409266	0.749589	1.52753	2.37984	13292	gi|1008427526|ref|XP_015838119.1|PREDICTED: vacuolar protein sorting-associated protein 13C isoform X2 [Tribolium castaneum]	1.5e-211	sp|Q8BX70|VP13C_MOUSE	0	Vacuolar protein sorting-associated protein 13C	KOG1809	0	Vacuolar protein sorting-associated protein							GO:0005829;GO:0070062;GO:0019898;GO:0005622;GO:0005741;GO:0007005;GO:1905090;GO:0045053;GO:0006623	cytosol|extracellular exosome|extrinsic component of membrane|intracellular|mitochondrial outer membrane|mitochondrion organization|negative regulation of parkin-mediated mitophagy in response to mitochondrial depolarization|protein retention in Golgi apparatus|protein targeting to vacuole
CL1Contig8823	37.8687	65.7741	9.96342	0.15148	-2.72281	0.0258578	1	Down	0.5479	1.43719	1.18515	0.231286	0.124075	0.245087	2630	gi|1067062992|ref|XP_018015390.1|PREDICTED: laminin subunit gamma-1-like isoform X2 [Hyalella azteca]	1.8e-26
CL1Contig8844	42.8436	71.3122	14.375	0.201578	-2.31059	0.0393229	1	Down	3.24001	3.59836	3.06802	0.731371	0.976775	0.747713	944
CL1Contig8854	52.6246	88.4492	16.7999	0.189939	-2.39639	0.031345	1	Down	1.91128	2.91318	4.67015	0.902923	0.646705	0.762208	1140
CL1Contig886	9221.19	18436.4	5.95666	0.000323092	-11.5958	1.03e-06	0.00141096	Down	868.532	25.785	776.319	0	0.3673	0.35314	1398
CL1Contig890	3068.69	5327.25	810.131	0.152073	-2.71716	0.000228306	0.0933901	Down	185.415	382.574	183.501	43.1029	57.9393	32.0169	948
CL1Contig891	22.1971	41.103	3.29122	0.0800725	-3.64255	0.0271867	1	Down	1.9903	1.02241	3.9725	0.530583	0.145886	0	706
CL1Contig894	6832.33	10002.3	3662.34	0.366148	-1.4495	0.0437898	1	Down	471.075	553.401	376.267	137.887	249.458	233.242	954	gi|734617332|ref|XP_010736357.1|PREDICTED: interferon alpha-inducible protein 27-like protein 2A [Larimichthys crocea]	8e-24
CL1Contig8967	34.527	63.8696	5.18438	0.0811713	-3.62289	0.00600627	0.654281	Down	0.568661	2.14955	1.77534	0.0668774	0.176597	0.207225	1785
CL1Contig8973	39.1032	3.33926	74.8671	22.4203	4.48673	0.0307165	1	Up	0.10334	4.02e-08	0.0922872	0.0403232	1.55849	4.88742	2083
CL1Contig9009	406.953	631.379	182.527	0.289093	-1.7904	0.0270609	1	Down	10.8715	8.67872	1.44484	1.75918	3.73846	0.771715	4404
CL1Contig9015	322.674	140.15	505.197	3.60468	1.84987	0.0416355	1	Up	0.379233	2.26511	0.766317	3.80665	7.57731	2.9221	5461	gi|1109002919|ref|XP_019132409.1|PREDICTED: uncharacterized protein LOC109142602 [Larimichthys crocea]	1.3e-90	sp|P04323|POL3_DROME	7e-27	Endonuclease	KOG0017	2e-24	FOG: Transposon-encoded proteins with TYA, reverse transcriptase, integrase domains in various combinations							GO:0004190;GO:0004519;GO:0003676;GO:0003964;GO:0015074	aspartic-type endopeptidase activity|endonuclease activity|nucleic acid binding|RNA-directed DNA polymerase activity|DNA integration
CL1Contig9016	446.83	90.0065	803.653	8.92883	3.15847	0.0427629	1	Up	1.89409	0.268694	0.153961	0.140854	11.0277	12.009	5865	gi|1067062362|ref|XP_018015050.1|PREDICTED: uncharacterized protein LOC108671960 [Hyalella azteca]	4e-43	sp|Q8BGC3|MOT12_MOUSE	1e-16	Monocarboxylate transporter 12	KOG2504	3e-27	Monocarboxylate transporter							GO:0005887;GO:0005308;GO:0015129;GO:0015293;GO:1902598;GO:0035879	integral component of plasma membrane|creatine transmembrane transporter activity|lactate transmembrane transporter activity|symporter activity|creatine transmembrane transport|plasma membrane lactate transport
CL1Contig9033	15195	25516.7	4873.26	0.190983	-2.38848	0.00144052	0.30411	Down	270.965	318.893	415.515	93.9898	80.6277	62.8895	3205	gi|333469033|gb|EAA09273.5|AGAP004378-PA [Anopheles gambiae str. PEST]	4e-55	sp|Q93112|GST1C_ANOGA	7e-62	Glutathione S-transferase 1, isoform C	KOG0867	3e-57	Glutathione S-transferase	ko05204;ko05418;ko01524;ko00480;ko00980;ko00982	Chemical carcinogenesis|Fluid shear stress and atherosclerosis|Platinum drug resistance|Glutathione metabolism|Metabolism of xenobiotics by cytochrome P450|Drug metabolism - cytochrome P450	6	K00799	GST, gst	glutathione S-transferase	GO:0018833;GO:0004364	DDT-dehydrochlorinase activity|glutathione transferase activity
CL1Contig9062	361.141	701.382	20.9005	0.0297991	-5.06859	2.83e-08	7.11e-05	Down	37.3584	28.2251	37.9559	1.07087	0.449546	2.61731	876	gi|1067090541|ref|XP_018007023.1|PREDICTED: sulfotransferase 1C4-like [Hyalella azteca]	1.9e-58	sp|O75897|ST1C4_HUMAN	8e-35	Sulfotransferase 1C4	KOG1584	6e-40	Sulfotransferase
CL1Contig9064	40.9982	67.4293	14.567	0.216034	-2.21067	0.0407727	1	Down	1.67078	1.5847	1.41369	1.03012	0	0.0993615	1910						KOG0017	3e-08	FOG: Transposon-encoded proteins with TYA, reverse transcriptase, integrase domains in various combinations
CL1Contig9065	116.185	56.5382	175.831	3.10995	1.63689	0.0476157	1	Up	1.16934	0.00332049	0.750893	1.7987	1.81227	4.08182	3840
CL1Contig9080	215.071	96.651	333.49	3.45046	1.78679	0.0160148	1	Up	0.765642	0.499718	1.30515	4.59368	1.57132	5.78765	4609
CL1Contig9092	107.072	175.538	38.6059	0.219928	-2.18489	0.010586	0.851609	Down	9.07108	5.93078	4.34766	1.79043	2.13616	0.782362	1247
CL1Contig9095	1709.48	2576.24	842.725	0.327115	-1.61213	0.0334291	1	Down	15.6075	9.72888	8.92015	1.10853	4.83764	8.25318	10184	gi|1067060869|ref|XP_018015325.1|PREDICTED: putative GPI-anchored protein PB15E9.01c isoform X3 [Hyalella azteca]	1.9e-162	sp|Q96RT1|ERBIN_HUMAN	5e-135	Erbin {ECO:0000303|PubMed:10878805}	KOG0619	4e-141	FOG: Leucine rich repeat	ko04621	NOD-like receptor signaling pathway	1	K12796	ERBB2IP, ERBIN	erbb2-interacting protein	GO:0009925;GO:0005604;GO:0016323;GO:0030054;GO:0005737;GO:0030056;GO:0031965;GO:0005654;GO:0005634;GO:0005886;GO:0005176;GO:0005178;GO:0005102;GO:0005200;GO:0045175;GO:0007155;GO:0007049;GO:0016049;GO:0071356;GO:0007173;GO:0038128;GO:0045197;GO:0007229;GO:0045104;GO:0071638;GO:0032088;GO:0070433;GO:0006605;GO:0032496;GO:0032495;GO:0007165	basal plasma membrane|basement membrane|basolateral plasma membrane|cell junction|cytoplasm|hemidesmosome|nuclear membrane|nucleoplasm|nucleus|plasma membrane|ErbB-2 class receptor binding|integrin binding|receptor binding|structural constituent of cytoskeleton|basal protein localization|cell adhesion|cell cycle|cell growth|cellular response to tumor necrosis factor|epidermal growth factor recept…
CL1Contig911	3321.33	4908.16	1734.5	0.35339	-1.50067	0.0425019	1	Down	558.263	775.467	382.883	114.353	237.266	403.644	388
CL1Contig9115	55.5667	99.0245	12.1089	0.122282	-3.03172	0.0229398	1	Down	3.09628	4.83651	0.338407	0.482807	0.182852	0.41947	1752	gi|1304740|gb|AAB03106.1|cytochrome P450 [Panulirus argus]	3.5e-85	sp|Q27712|CP2L1_PANAR	8e-140	Cytochrome P450 2L1	KOG0156	2e-93	Cytochrome P450 CYP2 subfamily	ko00981	Insect hormone biosynthesis	1	K14985	CYP18A1	26-hydroxylase	GO:0005789;GO:0031090;GO:0070330;GO:0020037;GO:0005506	endoplasmic reticulum membrane|organelle membrane|aromatase activity|heme binding|iron ion binding
CL1Contig914	65.4269	17.831	113.023	6.33854	2.66415	0.0202055	1	Up	2.12802	1.67406	0	1.73187	10.9574	14.2139	712
CL1Contig9175	1045.51	478.311	1612.71	3.37167	1.75346	0.0298114	1	Up	4.09313	1.88962	0.983075	11.3425	8.55063	5.30516	9846	gi|662218209|ref|XP_008483120.1|PREDICTED: RNA-directed DNA polymerase from mobile element jockey-like [Diaphorina citri]	1.1e-79				KOG1075	3e-06	FOG: Reverse transcriptase
CL1Contig9178	4219.39	6654.03	1784.76	0.268222	-1.8985	0.0483625	1	Down	43.1421	26.0348	63.2333	10.8784	21.9393	12.1903	6238
CL1Contig9184	400.2	134.29	666.111	4.96026	2.31042	0.00292813	0.452748	Up	0.79464	0.824696	0.798995	4.0632	6.21621	4.22825	7249	gi|1109002919|ref|XP_019132409.1|PREDICTED: uncharacterized protein LOC109142602 [Larimichthys crocea]	2.2e-253	sp|P04323|POL3_DROME	1e-67	Endonuclease										GO:0004190;GO:0004519;GO:0003676;GO:0003964;GO:0015074	aspartic-type endopeptidase activity|endonuclease activity|nucleic acid binding|RNA-directed DNA polymerase activity|DNA integration
CL1Contig9190	16044.1	29523.1	2565.14	0.0868859	-3.52473	4.13e-06	0.00422251	Down	215.693	244.465	225.682	28.9778	26.1802	15.2957	5618	gi|590141472|gb|AHL28108.1|chitinase 3C [Macrobrachium nipponense]	3.1e-287	sp|Q91XA9|CHIA_MOUSE	6e-103	Acidic mammalian chitinase	KOG2806	8e-116	Chitinase	ko00520	Amino sugar and nucleotide sugar metabolism	1	K01183	E3.2.1.14	chitinase	GO:0005737;GO:0005576;GO:0005615;GO:0008061;GO:0004568;GO:0019900;GO:0006915;GO:0006032;GO:0002376;GO:0000272;GO:0090197;GO:0002532	cytoplasm|extracellular region|extracellular space|chitin binding|chitinase activity|kinase binding|apoptotic process|chitin catabolic process|immune system process|polysaccharide catabolic process|positive regulation of chemokine secretion|production of molecular mediator involved in inflammatory response
CL1Contig9195	18.6926	34.1997	3.18543	0.0931421	-3.42442	0.0380059	1	Down	0.364756	0.879245	0.903869	0.0861963	0.0456568	0.125999	1983	gi|321457089|gb|EFX68182.1|hypothetical protein DAPPUDRAFT_93620, partial [Daphnia pulex]	8.5e-103	sp|Q8NBN7|RDH13_HUMAN	1e-80	Retinol dehydrogenase 13	KOG1208	9e-76	Dehydrogenases with different specificities (related to short-chain alcohol dehydrogenases)	ko00830	Retinol metabolism	1	K11153	RDH12	retinol dehydrogenase 12	GO:0005743;GO:0052650;GO:0016491;GO:0042462;GO:0009644;GO:0010842	mitochondrial inner membrane|NADP-retinol dehydrogenase activity|oxidoreductase activity|eye photoreceptor cell development|response to high light intensity|retina layer formation
CL1Contig9197	189.987	57.6678	322.306	5.58902	2.48259	0.0127031	0.924279	Up	1.11059	0.0890485	0.431927	4.05076	4.56363	1.355	4889
CL1Contig9214	2135.81	3950.97	320.639	0.0811544	-3.62319	0.0386034	1	Down	54.6935	9.11112	86.0142	11.6783	2.09368	1.06066	3181	gi|1067080776|ref|XP_018024140.1|PREDICTED: UDP-glucuronosyltransferase-like isoform X4 [Hyalella azteca]	1.8e-87	sp|P36511|UDB15_RAT	1e-64	UDP-glucuronosyltransferase 2B15	KOG1192	2e-75	UDP-glucuronosyl and UDP-glucosyl transferase	ko05204;ko00040;ko00053;ko00140;ko00830;ko00860;ko00980;ko00982;ko00983	Chemical carcinogenesis|Pentose and glucuronate interconversions|Ascorbate and aldarate metabolism|Steroid hormone biosynthesis|Retinol metabolism|Porphyrin and chlorophyll metabolism|Metabolism of xenobiotics by cytochrome P450|Drug metabolism - cytochrome P450|Drug metabolism - other enzymes	9	K00699	UGT	glucuronosyltransferase	GO:0005789;GO:0016021;GO:0043231;GO:0031090;GO:0015020;GO:0019439;GO:0042493	endoplasmic reticulum membrane|integral component of membrane|intracellular membrane-bounded organelle|organelle membrane|glucuronosyltransferase activity|aromatic compound catabolic process|response to drug
CL1Contig9246	30.2278	51.7696	8.68597	0.167781	-2.57535	0.0499373	1	Down	0.985025	1.40368	2.63078	0.620454	0.231375	0.222468	1257
CL1Contig9250	36.3813	62.092	10.6707	0.171853	-2.54076	0.0433377	1	Down	1.5491	2.54254	2.01507	0.30516	0.230451	0.901154	1317
CL1Contig9272	270.329	62.8239	477.834	7.60592	2.92712	0.0113811	0.876308	Up	0.170607	0.0689497	0.765833	1.1513	6.01469	3.77467	7035	gi|1067083631|ref|XP_018025685.1|PREDICTED: uncharacterized protein LOC108681191 [Hyalella azteca]	1.3e-65
CL1Contig9274	39.4322	73.4183	5.44617	0.0741801	-3.75282	0.0211173	1	Down	2.09611	0	1.52889	0.0170378	0.284417	0	2627
CL1Contig9315	274.727	533.637	15.8161	0.0296384	-5.07639	0.0394498	1	Down	0.139027	26.3801	5.79844	0.207884	0.701601	0.17474	2213	gi|499022187|ref|XP_004561864.1|PREDICTED: sugar phosphate exchanger 2 [Maylandia zebra]	7.1e-145	sp|Q9WU81|G6PT3_MOUSE	6e-136	Glucose-6-phosphate exchanger SLC37A2 {ECO:0000305}	KOG2533	5e-135	Permease of the major facilitator superfamily							GO:0070062;GO:0030176;GO:0016021;GO:0061513;GO:0015169;GO:0022857;GO:0006820;GO:0008643;GO:0015760;GO:0006072;GO:0015794;GO:0006127;GO:0035435;GO:0055085	extracellular exosome|integral component of endoplasmic reticulum membrane|integral component of membrane|glucose 6-phosphate:inorganic phosphate antiporter activity|glycerol-3-phosphate transmembrane transporter activity|transmembrane transporter activity|anion transport|carbohydrate transport|glucose-6-phosphate transport|glycerol-3-phosphate metabolic process|glycerol-3-phosphate transport|gly…
CL1Contig9325	242.825	355.687	129.963	0.365387	-1.4525	0.0481604	1	Down	13.5148	22.4484	6.13718	2.44167	10.7931	4.02437	1180
CL1Contig933	1256.67	2309.19	204.151	0.0884079	-3.49968	0.000112225	0.0555406	Down	185.202	211.871	306.705	21.4444	49.6915	2.48547	411
CL1Contig9390	517.313	107.747	926.88	8.60239	3.10474	0.000189872	0.0807331	Up	20.2136	14.5293	1.61809	88.0618	130.046	119.982	440
CL1Contig9406	863.569	1550.2	176.941	0.114141	-3.13111	0.0054588	0.636277	Down	23.3676	24.6326	45.9391	4.3659	5.9173	3.30192	2028
CL1Contig9412	102.463	175.971	28.955	0.164544	-2.60345	0.0198936	1	Down	23.5718	5.31902	5.95964	1.77908	3.80575	0.398908	722
CL1Contig9416	185.044	70.4904	299.597	4.25018	2.08752	0.0208533	1	Up	15.8168	1.60451	2.87163	33.2146	11.2709	55.3389	506
CL1Contig9425	184.284	0.898315	367.669	409.287	8.67697	0.0186519	1	Up	0.0731391	0	0	0	22.7305	5.52852	2026
CL1Contig9431	127.915	31.2485	224.581	7.18694	2.84538	0.0396737	1	Up	6.18707	4.3134	1.68186	1.92623	48.8289	53.3479	364
CL1Contig9437	418.91	655.704	182.116	0.277741	-1.84819	0.0230027	1	Down	6.25114	13.0323	6.86247	2.33318	1.09317	6.03452	3331	gi|759043083|ref|XP_011330408.1|PREDICTED: endoplasmin [Cerapachys biroi]	0	sp|Q95M18|ENPL_BOVIN	0	Endoplasmin	KOG0020	0	Endoplasmic reticulum glucose-regulated protein (GRP94/endoplasmin), HSP90 family	ko04151;ko04141;ko05200;ko05215;ko05418;ko04915;ko04918;ko04626;ko04657	PI3K-Akt signaling pathway|Protein processing in endoplasmic reticulum|Pathways in cancer|Prostate cancer|Fluid shear stress and atherosclerosis|Estrogen signaling pathway|Thyroid hormone synthesis|Plant-pathogen interaction|IL-17 signaling pathway	9	K09487	HSP90B, TRA1	heat shock protein 90kDa beta	GO:0005829;GO:0005783;GO:0034663;GO:0005788;GO:0005789;GO:0070062;GO:0031012;GO:0005925;GO:0042470;GO:0030496;GO:0005634;GO:0048471;GO:0005886;GO:0005524;GO:0050750;GO:0003723;GO:0046790;GO:0031247;GO:0071318;GO:0030433;GO:0043066;GO:0006457;GO:0043666;GO:0001666;GO:0030970	cytosol|endoplasmic reticulum|endoplasmic reticulum chaperone complex|endoplasmic reticulum lumen|endoplasmic reticulum membrane|extracellular exosome|extracellular matrix|focal adhesion|melanosome|midbody|nucleus|perinuclear region of cytoplasm|plasma membrane|ATP binding|low-density lipoprotein particle receptor binding|RNA binding|virion binding|actin rod assembly|cellular response to ATP|ER-a…
CL1Contig9440	105.803	188.338	23.2689	0.123549	-3.01685	0.000811979	0.212232	Down	33.2944	10.9046	12.7475	5.58876	8.78e-27	2.29984	459
CL1Contig9445	47.9096	16.2097	79.6095	4.91123	2.29608	0.0367786	1	Up	0.383529	0.731592	0.456421	2.91671	4.28589	1.75881	1365
CL1Contig9464	114.446	22.8526	206.04	9.01604	3.17249	0.0235148	1	Up	4.73977	1.48198	1.4871	1.70908	35.8896	46.5224	418
CL1Contig9469	31.7536	0	63.5073	Inf	Inf	0.0310599	1	Up	0	0	0	3.34257	0	33.2833	326
CL1Contig9473	2810.55	4823.33	797.781	0.165401	-2.59596	0.000686588	0.193714	Down	175.82	206.623	257.905	39.8431	50.7034	42.1472	955
CL1Contig9479	931.201	1464.38	398.022	0.271802	-1.87937	0.00785685	0.744821	Down	14.2358	9.80033	6.5577	3.11218	4.02876	2.24441	6599	gi|321456212|gb|EFX67325.1|hypothetical protein DAPPUDRAFT_302032 [Daphnia pulex]	2.7e-51	sp|Q3T0M7|RANG_BOVIN	1e-54	Ran-specific GTPase-activating protein	KOG0864	3e-55	Ran-binding protein RANBP1 and related RanBD domain proteins	ko05203;ko05166	Viral carcinogenesis|HTLV-I infection	2	K15306	RANBP1	Ran-binding protein 1	GO:0005813;GO:0005737;GO:0005634;GO:0005096;GO:0008536;GO:0000082;GO:0046604;GO:0006606;GO:0006405;GO:0007051;GO:0006511	centrosome|cytoplasm|nucleus|GTPase activator activity|Ran GTPase binding|G1/S transition of mitotic cell cycle|positive regulation of mitotic centrosome separation|protein import into nucleus|RNA export from nucleus|spindle organization|ubiquitin-dependent protein catabolic process
CL1Contig9498	13.6476	0	27.2952	Inf	Inf	0.00260766	0.42867	Up	0	0	0	5.58381	5.00015	1.16513	346
CL1Contig9507	77.2923	0	154.585	Inf	Inf	0.000120664	0.0578208	Up	0	0	0	22.7144	29.9839	0	429
CL1Contig9515	20.8983	0	41.7965	Inf	Inf	0.00380875	0.528654	Up	0	0	0	0	4.86752	3.09018	861
CL1Contig9516	206.195	343.384	69.0055	0.200957	-2.31504	0.0038634	0.533786	Down	7.62979	2.98666	3.64082	0.626354	1.83271	0.843224	3287	gi|1059871858|ref|XP_017790849.1|PREDICTED: monocarboxylate transporter 3 [Habropoda laboriosa]	6.4e-24	sp|Q503M4|MT12B_DANRE	1e-23	Monocarboxylate transporter 12-B	KOG2504	3e-26	Monocarboxylate transporter							GO:0005887;GO:0005308;GO:0015129;GO:0015293;GO:1902598;GO:0035879	integral component of plasma membrane|creatine transmembrane transporter activity|lactate transmembrane transporter activity|symporter activity|creatine transmembrane transport|plasma membrane lactate transport
CL1Contig9522	52.9322	99.0327	6.83178	0.0689851	-3.85757	0.00181378	0.354914	Down	3.70212	6.38369	9.36119	1.13263	0.119751	0.344585	623
CL1Contig9548	1950.69	3285.42	615.963	0.187484	-2.41516	0.00182507	0.354914	Down	67.7087	106.769	107.353	15.2804	23.8779	28.6871	1485	gi|1067078617|ref|XP_018022975.1|PREDICTED: sulfotransferase 1A1-like isoform X1 [Hyalella azteca]	8.6e-65	sp|O75897|ST1C4_HUMAN	1e-45	Sulfotransferase 1C4	KOG1584	3e-46	Sulfotransferase
CL1Contig9555	3800.98	6683.84	918.11	0.137363	-2.86394	0.000128572	0.0597149	Down	119.568	105.436	155.059	26.6721	29.1671	5.66521	2233	gi|270002891|gb|EEZ99338.1|cytochrome P450 6BQ13 [Tribolium castaneum]	3.3e-62	sp|P05183|CP3A2_RAT	1e-93	Cytochrome P450 3A2	KOG0158	1e-89	Cytochrome P450 CYP3/CYP5/CYP6/CYP9 subfamilies							GO:0005789;GO:0031090;GO:0070330;GO:0032451;GO:0020037;GO:0005506;GO:0004497;GO:0050649;GO:0017144;GO:0070989	endoplasmic reticulum membrane|organelle membrane|aromatase activity|demethylase activity|heme binding|iron ion binding|monooxygenase activity|testosterone 6-beta-hydroxylase activity|drug metabolic process|oxidative demethylation
CL1Contig9569	326.916	506.388	147.443	0.291165	-1.78009	0.0388729	1	Down	13.1277	38.1407	15.3443	17.0108	3.78451	0.238298	1017
CL1Contig9586	534.714	965.397	104.031	0.10776	-3.21411	3.42e-05	0.0226783	Down	31.5659	12.6887	21.9408	2.21188	5.57151	0.203434	1928	gi|963833896|gb|ALT10383.1|juvenile hormone esterase-like protein 1 [Portunus trituberculatus]	6.3e-69	sp|Q8QZR3|EST2A_MOUSE	2e-84	Pyrethroid hydrolase Ces2a	KOG1516	2e-80	Carboxylesterase and related proteins	ko00981	Insect hormone biosynthesis	1	K01063	JHE	juvenile-hormone esterase	GO:0005615;GO:0052689;GO:0102209;GO:0006486	extracellular space|carboxylic ester hydrolase activity|trans-permethrin hydrolase activity|protein glycosylation
CL1Contig9607	67.8223	118.918	16.7267	0.140657	-2.82975	0.0152894	1	Down	3.98212	0.896721	3.78158	0.960766	0	0.575916	1750	gi|61652776|gb|AAX47960.1|prophenoloxidase activating factor serine proteinase [Scylla serrata]	9.3e-35	sp|Q9H3S3|TMPS5_HUMAN	1e-40	Transmembrane protease serine 5	KOG3627	3e-53	Trypsin							GO:0016021;GO:0043025;GO:0005886;GO:0008233;GO:0005044;GO:0004252;GO:0006508	integral component of membrane|neuronal cell body|plasma membrane|peptidase activity|scavenger receptor activity|serine-type endopeptidase activity|proteolysis
CL1Contig9634	42.9615	81.2438	4.6792	0.0575945	-4.11793	0.00113245	0.258996	Down	0.797708	4.18219	2.88809	0.126198	0.346557	0.0634749	1308
CL1Contig9640	92.3701	154.469	30.2715	0.195971	-2.35129	0.00758733	0.729565	Down	4.38744	4.71503	1.51622	1.16563	0.534075	0.592889	2051
CL1Contig9664	62.2944	98.9812	25.6076	0.258712	-1.95058	0.0382944	1	Down	13.7543	7.67659	6.46629	6.28865	0	1.78033	488
CL1Contig9694	45.133	80.0844	10.1815	0.127135	-2.97557	0.0104852	0.849592	Down	1.97978	12.4807	8.2164	2.48685	0.803147	0	446
CL1Contig9700	24.9463	5.27223	44.6204	8.4633	3.08122	0.0257309	1	Up	0	0.933931	0.529182	5.01944	6.10136	4.01255	463
CL1Contig9742	14.2666	26.6151	1.91801	0.0720647	-3.79456	0.0415467	1	Down	0	3.45148	3.14004	0	0.571138	0	491
CL1Contig9758	28.651	53.5008	3.80113	0.0710482	-3.81506	0.00550234	0.637789	Down	2.4539	1.40252	1.48869	0.0750788	0.218341	0.187917	1344
CL1Contig9777	392.81	732.439	53.18	0.0726068	-3.78375	0.000383257	0.130736	Down	6.9382	10.2743	14.4518	0.506671	2.02607	0.256817	2867	gi|936698336|ref|XP_014227151.1|PREDICTED: major facilitator superfamily domain-containing protein 6 [Trichogramma pretiosum]	4.2e-16	sp|Q8CBH5|MFSD6_MOUSE	5e-06	Major facilitator superfamily domain-containing protein 6	KOG3762	2e-26	Predicted transporter							GO:0016021;GO:0016020;GO:0002250	integral component of membrane|membrane|adaptive immune response
CL1Contig9815	1506.23	2981.42	31.0373	0.0104102	-6.58585	1.89e-13	2.28e-09	Down	23.0127	38.5745	19.244	0.368952	0.448038	0.132662	4960	gi|157126011|ref|XP_001654492.1|AAEL010379-PA [Aedes aegypti]	0	sp|P21448|MDR1_CRIGR	0	Multidrug resistance protein 1	KOG0055	0	Multidrug/pheromone exporter, ABC superfamily	ko02010;ko05206;ko04976	ABC transporters|MicroRNAs in cancer|Bile secretion	3	K05658	ABCB1, CD243	ATP-binding cassette, subfamily B (MDR/TAP), member 1	GO:0016021;GO:0005886;GO:0005524;GO:0008559	integral component of membrane|plasma membrane|ATP binding|xenobiotic-transporting ATPase activity
CL1Contig9845	360.601	540.28	180.923	0.334869	-1.57833	0.02442	1	Down	8.20149	3.8116	3.63368	3.38119	1.72777	0.569952	4753
CL1Contig9865	23.0155	44.113	1.91801	0.0434794	-4.52352	0.0266408	1	Down	1.06701	0.232789	1.93877	0.0018297	0.167442	4.07e-20	1632
CL1Contig9871	87.6939	149.953	25.4345	0.169617	-2.55965	0.0146276	0.979031	Down	1.52146	4.28643	4.81152	1.03835	0.84892	0.328419	1740	gi|1101389271|dbj|GAU91680.1|hypothetical protein RvY_03890 [Ramazzottius varieornatus]	9e-29	sp|D3ZAT9|FAXC_RAT	2e-36	Failed axon connections homolog	KOG4244	1e-36	Failed axon connections (fax) protein/glutathione S-transferase-like protein							GO:0016021	integral component of membrane
CL1Contig9888	128.728	236.57	20.8865	0.0882891	-3.50162	0.0363331	1	Down	2.77407	13.8846	2.47654	1.35728	0.34805	0.05812	1709
CL1Contig9911	9569.12	17866	1272.27	0.071212	-3.81174	5.79e-05	0.0342949	Down	183.991	579.278	382.186	43.4378	42.4631	8.96317	2006	gi|1067081420|ref|XP_018024482.1|PREDICTED: cytochrome P450 2L1-like [Hyalella azteca]	4.2e-98	sp|Q27712|CP2L1_PANAR	3e-138	Cytochrome P450 2L1	KOG0156	9e-90	Cytochrome P450 CYP2 subfamily	ko00981	Insect hormone biosynthesis	1	K14985	CYP18A1	26-hydroxylase	GO:0005789;GO:0031090;GO:0070330;GO:0020037;GO:0005506	endoplasmic reticulum membrane|organelle membrane|aromatase activity|heme binding|iron ion binding
CL1Contig9925	1585.07	2506.78	663.355	0.264624	-1.91798	0.00521024	0.626121	Down	76.6278	110.071	62.3858	55.9697	12.6681	3.19825	1350
CL1Contig9993	240.929	437.241	44.6169	0.102042	-3.29277	0.0264086	1	Down	3.89684	8.75899	0.81533	0.338299	0.717452	0.461839	4670	gi|985395492|ref|XP_015365198.1|PREDICTED: uncharacterized protein LOC107162701 [Diuraphis noxia]	4.2e-08
CL20066Contig1	16.7483	30.2999	3.19668	0.105501	-3.24467	0.0498316	1	Down	0.317469	1.39319	1.16851	0	0.358789	0	1307			sp|Q5BK01|MET24_RAT	2e-09	Methyltransferase-like protein 24										GO:0005576;GO:0008168	extracellular region|methyltransferase activity
CL20107Contig1	12.5462	0.629399	24.4631	38.8674	5.28049	0.0241315	1	Up	0.120351	0.114797	0	0.541188	4.42543	1.63579	584
CL201Contig2	42.2714	70.8432	13.6995	0.193378	-2.3705	0.0362608	1	Down	2.66989	3.39505	1.31939	0.451553	0.296369	1.00535	1326
CL20242Contig1	9.89871	0	19.7974	Inf	Inf	0.0105688	0.851609	Up	0	0	0	2.63023	2.1233	4.36116	360
CL20273Contig1	74.3501	120.697	28.0036	0.232017	-2.1077	0.0295015	1	Down	4.25559	9.4738	6.12898	0.81281	3.22313	1.48456	794	gi|946584216|gb|EDW79838.2|uncharacterized protein Dwil_GK17999 [Drosophila willistoni]	2.1e-17	sp|Q8NBN7|RDH13_HUMAN	5e-22	Retinol dehydrogenase 13	KOG1208	2e-24	Dehydrogenases with different specificities (related to short-chain alcohol dehydrogenases)	ko00830	Retinol metabolism	1	K11153	RDH12	retinol dehydrogenase 12	GO:0005743;GO:0052650;GO:0016491;GO:0042462;GO:0009644;GO:0010842	mitochondrial inner membrane|NADP-retinol dehydrogenase activity|oxidoreductase activity|eye photoreceptor cell development|response to high light intensity|retina layer formation
CL20341Contig1	114.14	49.8011	178.478	3.58382	1.8415	0.0415532	1	Up	0.808005	0.461469	0.466734	2.53959	2.86169	1.84192	3845	gi|1022771552|gb|KZS15849.1|Uncharacterized protein APZ42_018519 [Daphnia magna]	1.5e-56	sp|C5DJG1|RTC5_LACTC	8e-07	Restriction of telomere capping protein 5	KOG4636	3e-67	Uncharacterized conserved protein with TLDc domain							GO:0005737	cytoplasm
CL20377Contig1	35.8216	65.6445	5.99863	0.0913805	-3.45197	0.00519601	0.626121	Down	8.34655	4.44563	4.78141	0.483899	0.801745	0.583184	504
CL20386Contig1	7.99021	15.9804	0	0	#NAME?	0.0440782	1	Down	0.854619	0.416969	3.69452	0	0	0	361
CL20413Contig1	6.4184	0	12.8368	Inf	Inf	0.0470701	1	Up	0	0	0	0.233328	0.393858	2.13271	846
CL2049Contig1	194.39	2.09607	386.684	184.48	7.52732	0.026125	1	Up	0.0532108	0	0	0	7.40979	2.00599	6425
CL20521Contig1	161.081	302.355	19.8064	0.0655071	-3.9322	0.00818683	0.754478	Down	1.09561	14.6268	7.60957	1.52026	0.18859	0	1656
CL20527Contig1	28.9144	4.52854	53.3003	11.7698	3.55702	0.00839765	0.76017	Up	0.0929507	0.0930645	0.0579874	0.447909	1.16118	1.72227	2688
CL20551Contig1	2400.26	3761.33	1039.2	0.276286	-1.85577	0.0127582	0.926879	Down	99.4658	96.6876	107.848	32.885	34.9403	35.9072	1602	gi|1022761979|gb|KZS07833.1|Carbonyl reductase [NADPH] 1 [Daphnia magna]	3.2e-99	sp|Q28960|CBR1_PIG	4e-72	Carbonyl reductase [NADPH] 1	KOG1208	8e-71	Dehydrogenases with different specificities (related to short-chain alcohol dehydrogenases)	ko05204;ko00590;ko00980	Chemical carcinogenesis|Arachidonic acid metabolism|Metabolism of xenobiotics by cytochrome P450	3	K00079	CBR1	carbonyl reductase 1	GO:0005737;GO:0047021;GO:0004090;GO:0050221;GO:0017144;GO:0042373	cytoplasm|15-hydroxyprostaglandin dehydrogenase (NADP+) activity|carbonyl reductase (NADPH) activity|prostaglandin-E2 9-reductase activity|drug metabolic process|vitamin K metabolic process
CL2055Contig1	139.204	68.3263	210.082	3.07469	1.62044	0.0484866	1	Up	0.841068	0.967358	0.655141	2.5234	2.02931	4.92537	3710
CL20587Contig1	1317.93	1990.91	644.95	0.323947	-1.62617	0.0319799	1	Down	45.1431	22.2963	34.0059	8.83766	13.4435	18.9246	2585	gi|1067066042|ref|XP_018017036.1|PREDICTED: adenine phosphoribosyltransferase-like [Hyalella azteca]	6.8e-50	sp|O42842|APT_SCHPO	2e-49	Adenine phosphoribosyltransferase	KOG1712	5e-50	Adenine phosphoribosyl transferases	ko00230	Purine metabolism	1	K00759	APRT, apt	adenine phosphoribosyltransferase	GO:0005737;GO:0005829;GO:0005634;GO:0003999;GO:0046872;GO:0016763;GO:0006168;GO:0006167;GO:0044209	cytoplasm|cytosol|nucleus|adenine phosphoribosyltransferase activity|metal ion binding|transferase activity, transferring pentosyl groups|adenine salvage|AMP biosynthetic process|AMP salvage
CL2062Contig1	7.87143	0	15.7429	Inf	Inf	0.0278816	1	Up	0	0	0	2.66181	1.99569	1.30602	415
CL20654Contig1	41.0037	72.9521	9.05521	0.124125	-3.01013	0.0401867	1	Down	14.0848	3.06869	2.45931	0.683484	0.380573	1.80032	546
CL20738Contig1	53.9865	7.78135	100.192	12.8759	3.6866	0.00114569	0.260326	Up	0	0.911705	0.204675	3.74393	8.45191	4.26298	957
CL21066Contig1	95.1326	177.093	13.172	0.0743787	-3.74897	0.000139169	0.0627073	Down	3.31651	7.50267	7.48502	1.52395	0	0.0511635	1216
CL210Contig1	28.424	0.629399	56.2186	89.3212	6.48093	0.00279884	0.443539	Up	0.0242273	0.0238623	0	0	2.2342	2.32403	2079
CL21105Contig1	1422.95	2231.41	614.489	0.275382	-1.8605	0.0220446	1	Down	26.1211	40.5091	39.1369	2.60142	11.4891	25.7027	2699	gi|1067062675|ref|XP_018015218.1|PREDICTED: cytochrome P450 3A24-like [Hyalella azteca]	1.7e-72	sp|Q964T2|CP9E2_BLAGE	3e-84	Cytochrome P450 9e2	KOG0158	9e-73	Cytochrome P450 CYP3/CYP5/CYP6/CYP9 subfamilies							GO:0005789;GO:0031090;GO:0020037;GO:0005506;GO:0004497;GO:0016705	endoplasmic reticulum membrane|organelle membrane|heme binding|iron ion binding|monooxygenase activity|oxidoreductase activity, acting on paired donors, with incorporation or reduction of molecular oxygen
CL21201Contig1	9.51998	19.04	0	0	#NAME?	0.0494925	1	Down	1.60714	0.135111	0.0460524	0	0	0	1606	gi|358337990|dbj|GAA56323.1|glycogenin glucosyltransferase [Clonorchis sinensis]	1.1e-136	sp|O08730|GLYG_RAT	2e-108	Glycogenin-1	KOG1950	8e-105	Glycosyl transferase, family 8 - glycogenin	ko00500	Starch and sucrose metabolism	1	K00750	GYG1, GYG2	glycogenin	GO:0005536;GO:0008466;GO:0046872;GO:0005978	glucose binding|glycogenin glucosyltransferase activity|metal ion binding|glycogen biosynthetic process
CL21226Contig1	22.2123	0.460517	43.9642	95.4671	6.57693	0.0158967	1	Up	0	0	0.0491268	0	1.46786	5.43813	1160
CL21438Contig1	42.5906	0	85.1812	Inf	Inf	0.039452	1	Up	0	0	0	26.2428	2.18453	0.512916	424
CL21485Contig1	8.76748	17.535	0	0	#NAME?	0.0332998	1	Down	4.68509	0.441129	0.433889	0	0	0	480
CL21577Contig1	44.5697	78.0106	11.1287	0.142656	-2.80939	0.0246044	1	Down	1.85652	3.0877	5.34588	1.14061	0.613688	0	917
CL21600Contig1	28.104	54.882	1.32594	0.0241599	-5.37124	0.00541331	0.63465	Down	0.509823	4.76071	5.8979	0.330037	0	0	589
CL21631Contig1	138.79	2.30258	275.277	119.552	6.90149	0.0497427	1	Up	0	0	0.572293	85.6714	11.5927	0	408
CL216Contig2	1390.82	2091.82	689.82	0.32977	-1.60047	0.0423476	1	Down	31.6371	35.3672	50.1355	11.8734	17.1103	21.3244	2244	gi|1058134218|gb|JAS70757.1|hypothetical protein g.7508 [Homalodisca liturata]	6.8e-35	sp|Q9P0S9|TM14C_HUMAN	3e-28	Transmembrane protein 14C	KOG4267	7e-29	Predicted membrane protein							GO:0016021;GO:0031966;GO:0006783	integral component of membrane|mitochondrial membrane|heme biosynthetic process
CL2171Contig1	46.9512	83.0431	10.8593	0.130766	-2.93494	0.0137084	0.950532	Down	0.601482	1.70796	2.09932	0.252208	0.406806	0.0322999	2302
CL21841Contig1	18.259	35.2157	1.30231	0.0369809	-4.75708	0.00586979	0.650169	Down	1.45578	1.12388	1.33678	0.0742621	0.0822258	0	1163
CL21966Contig1	9.43348	18.867	0	0	#NAME?	0.0124964	0.916779	Down	0.437545	0.116796	0.885329	0	0	0	1556	gi|556101401|gb|ESO90053.1|hypothetical protein LOTGIDRAFT_164356 [Lottia gigantea]	1.4e-41
CL21967Contig1	271.928	495.517	48.3394	0.0975534	-3.35766	6.1e-05	0.0357559	Down	7.36788	7.98205	6.72757	1.30466	0.42456	0.867193	2959
CL21992Contig1	21.3143	0	42.6285	Inf	Inf	0.00979599	0.822991	Up	0	0	0	0	4.88521	2.20022	961
CL22035Contig1	58.8234	117.007	0.639336	0.00546406	-7.51581	0.00193729	0.366676	Down	0	10.7748	4.27457	0	0.0808208	0	1003
CL22041Contig1	7.87068	15.7414	0	0	#NAME?	0.0262849	1	Down	0.0931803	0.662046	1.51155	0	0	0	798
CL22077Contig1	4996.39	7589.92	2402.87	0.316586	-1.65933	0.031582	1	Down	167.281	289.479	210.331	59.3073	60.761	154.938	1484	gi|478859730|gb|AGJ70295.1|glutathione S-transferases [Macrobrachium nipponense]	3.5e-124	sp|P21266|GSTM3_HUMAN	3e-84	Glutathione S-transferase Mu 3	KOG1695	8e-85	Glutathione S-transferase	ko05204;ko05418;ko01524;ko00480;ko00980;ko00982	Chemical carcinogenesis|Fluid shear stress and atherosclerosis|Platinum drug resistance|Glutathione metabolism|Metabolism of xenobiotics by cytochrome P450|Drug metabolism - cytochrome P450	6	K00799	GST, gst	glutathione S-transferase	GO:0005737;GO:0005829;GO:0070062;GO:0005634;GO:0035686;GO:0019899;GO:0043295;GO:0004364;GO:0042802;GO:0042803;GO:0070458;GO:0008065;GO:1901687;GO:0006749;GO:0018916;GO:0043627;GO:0042178	cytoplasm|cytosol|extracellular exosome|nucleus|sperm fibrous sheath|enzyme binding|glutathione binding|glutathione transferase activity|identical protein binding|protein homodimerization activity|cellular detoxification of nitrogen compound|establishment of blood-nerve barrier|glutathione derivative biosynthetic process|glutathione metabolic process|nitrobenzene metabolic process|response to est…
CL22133Contig1	75.1187	20.606	129.631	6.29095	2.65328	0.0132961	0.939599	Up	7.58868	0.952013	0	5.63596	24.6832	27.2576	376
CL22198Contig1	53.6319	98.0897	9.17403	0.0935269	-3.41847	0.00179837	0.354914	Down	3.05916	4.26266	2.94038	0.594521	0.219627	0.293946	1267
CL221Contig3	79.3794	137.683	21.0762	0.153078	-2.70766	0.00606839	0.654281	Down	3.88117	3.60343	5.40715	0.473497	1.42907	0.518821	1349	gi|209887012|gb|ACI94903.1|cytochrome P450 CYP379A1 [Carcinus maenas]	1.9e-20	sp|Q27712|CP2L1_PANAR	1e-12	Cytochrome P450 2L1	KOG0156	9e-11	Cytochrome P450 CYP2 subfamily	ko00981	Insect hormone biosynthesis	1	K14985	CYP18A1	26-hydroxylase	GO:0005789;GO:0031090;GO:0070330;GO:0020037;GO:0005506	endoplasmic reticulum membrane|organelle membrane|aromatase activity|heme binding|iron ion binding
CL22272Contig1	15.557	28.6607	2.45334	0.0855995	-3.54625	0.0327819	1	Down	1.79822	1.70273	0.419509	0.173271	0.0973547	0.0940551	1047
CL22318Contig1	1014.24	1543.84	484.639	0.313918	-1.67154	0.0137437	0.950532	Down	18.6739	17.5408	4.58287	1.91938	8.67584	3.43839	5418	gi|1067085567|ref|XP_018026711.1|PREDICTED: uncharacterized protein LOC108682106 [Hyalella azteca]	1.2e-22	sp|F6R2G2|NLRC4_XENTR	2e-07	NLR family CARD domain-containing protein 4				ko05132;ko05134;ko04621	Salmonella infection|Legionellosis|NOD-like receptor signaling pathway	3	K12805	NLRC4, CARD12	NLR family CARD domain-containing protein 4	GO:0005737;GO:0005829;GO:0005634;GO:0005876;GO:0005524;GO:0004869;GO:0004842;GO:0006915;GO:0006954;GO:1990001;GO:0045087;GO:0090307;GO:0009966	cytoplasm|cytosol|nucleus|spindle microtubule|ATP binding|cysteine-type endopeptidase inhibitor activity|ubiquitin-protein transferase activity|apoptotic process|inflammatory response|inhibition of cysteine-type endopeptidase activity involved in apoptotic process|innate immune response|mitotic spindle assembly|regulation of signal transduction
CL22429Contig1	7.64187	0	15.2837	Inf	Inf	0.0306011	1	Up	0	0	0	2.5886	1.33766	1.34199	446
CL22451Contig1	11.5641	1.05939	22.0689	20.8316	4.3807	0.045164	1	Up	0.073105	0	0.037828	0.987433	0.931074	0.149419	1587	gi|1012978344|gb|KYQ52366.1|hypothetical protein ALC60_08529, partial [Trachymyrmex zeteki]	3.2e-26
CL22497Contig1	16.1981	2.97031	29.4258	9.90665	3.3084	0.044415	1	Up	0.103446	0.120453	0.114157	0.666395	1.4817	2.22513	1131
CL22499Contig1	6.56498	0	13.13	Inf	Inf	0.0479955	1	Up	0	0	0	1.00533	1.96108	1.94591	443
CL22585Contig1	16.3885	31.4984	1.27867	0.0405949	-4.62256	0.00986014	0.825504	Down	2.7882	5.32151	2.99151	0	0.542202	0	377
CL2270Contig1	205.398	380.114	30.6828	0.08072	-3.63093	0.000906447	0.223852	Down	10.7756	12.5593	20.8967	2.89843	1.08438	0.288379	1061	gi|925169573|gb|ALC78849.1|acid phosphatase [Litopenaeus vannamei]	5.1e-79	sp|A5D6U8|ACP7_DANRE	1e-74	Acid phosphatase type 7 {ECO:0000305}	KOG1378	4e-77	Purple acid phosphatase							GO:0005576;GO:0003993;GO:0046872	extracellular region|acid phosphatase activity|metal ion binding
CL2270Contig2	98.4242	183.574	13.2748	0.072313	-3.7896	0.000125041	0.0587979	Down	5.96893	10.7898	12.455	1.91754	0.183195	0.411336	786	gi|925169573|gb|ALC78849.1|acid phosphatase [Litopenaeus vannamei]	6.1e-71	sp|Q8BX37|ACP7_MOUSE	3e-63	Acid phosphatase type 7 {ECO:0000305}	KOG1378	1e-71	Purple acid phosphatase							GO:0005576;GO:0003993;GO:0046872	extracellular region|acid phosphatase activity|metal ion binding
CL228Contig2	82.8148	24.5451	141.085	5.74798	2.52305	0.00315115	0.46862	Up	1.16e-16	0.0901412	0.770046	1.71939	2.85826	2.93313	3048
CL2373Contig2	12.2313	0.898315	23.5643	26.2317	4.71324	0.0326049	1	Up	0.164765	0	1.63e-15	1.06479	1.36007	1.45594	992
CL2385Contig2	6856.23	10998.9	2713.58	0.246714	-2.01909	0.00522649	0.626121	Down	73.0842	204.738	111.962	48.5724	35.8455	30.0563	3697	gi|814544174|dbj|BAR64778.1|carboxylesterase [Ostrinia furnacalis]	3e-53	sp|B2D0J5|EST6_APIME	2e-60	Venom carboxylesterase-6	KOG1516	8e-54	Carboxylesterase and related proteins	ko04514	Cell adhesion molecules (CAMs)	1	K07378	NLGN	neuroligin	GO:0005576;GO:0052689	extracellular region|carboxylic ester hydrolase activity
CL2405Contig2	88.2633	136.525	40.0016	0.292998	-1.77104	0.0345931	1	Down	4.5442	2.55412	1.5916	1.02484	1.4698	0.242772	2200	gi|902643677|gb|AKS04548.1|cysteine sulfinic acid decarboxylase [Litopenaeus vannamei]	1.7e-192	sp|A6QM00|GADL1_BOVIN	4e-171	Acidic amino acid decarboxylase GADL1	KOG0629	3e-165	Glutamate decarboxylase and related proteins	ko00430	Taurine and hypotaurine metabolism	1	K01594	CSAD	sulfinoalanine decarboxylase	GO:0004068;GO:0030170;GO:0004782;GO:0019752	aspartate 1-decarboxylase activity|pyridoxal phosphate binding|sulfinoalanine decarboxylase activity|carboxylic acid metabolic process
CL2456Contig2	43.6702	85.742	1.59834	0.0186413	-5.74536	0.00863965	0.770524	Down	2.31018	2.03179	7.08132	0	0.276389	0	878
CL2476Contig2	849.798	420.528	1279.07	3.04158	1.60482	0.0421607	1	Up	7.26421	2.63307	2.73379	13.8295	19.9961	8.80225	4633	gi|926638645|ref|XP_013785348.1|PREDICTED: semaphorin-5B-like [Limulus polyphemus]	6.9e-182	sp|Q60519|SEM5B_MOUSE	0	Semaphorin-5B	KOG3611	0	Semaphorins	ko04360	Axon guidance	1	K06841	SEMA5	semaphorin 5	GO:0016021;GO:0045499;GO:0030215;GO:0048675;GO:0050908;GO:0048843;GO:0001755;GO:1990138;GO:0097485;GO:0030335;GO:0071526	integral component of membrane|chemorepellent activity|semaphorin receptor binding|axon extension|detection of light stimulus involved in visual perception|negative regulation of axon extension involved in axon guidance|neural crest cell migration|neuron projection extension|neuron projection guidance|positive regulation of cell migration|semaphorin-plexin signaling pathway
CL2525Contig1	1440.43	470.948	2409.91	5.11715	2.35534	0.0224762	1	Up	7.73025	2.76524	1.50794	5.14902	27.4765	39.4087	5689	gi|549429840|dbj|BAO01183.1|sterile-alpha and armadillo motif containing protein [Marsupenaeus japonicus]	0	sp|Q6IDD9|SARM1_DROME	0	Sterile alpha and TIR motif-containing protein 1	KOG3678	0	SARM protein (with sterile alpha and armadillo motifs)							GO:0030424;GO:0005737;GO:0043005;GO:0043025;GO:0045087;GO:1901214;GO:0048678;GO:0007165	axon|cytoplasm|neuron projection|neuronal cell body|innate immune response|regulation of neuron death|response to axon injury|signal transduction
CL25Contig4	100.307	162.848	37.7656	0.231907	-2.10838	0.0156703	1	Down	2.57945	0.667167	0.946914	0.325043	0.438983	0.341276	5403	gi|919012784|ref|XP_013390867.1|PREDICTED: uncharacterized protein LOC106159196 [Lingula anatina]	1.6e-199
CL2656Contig1	6.9139	0	13.8278	Inf	Inf	0.0419172	1	Up	0	0	0	0.709951	1.89346	1.0267	595
CL2657Contig1	59.3925	5.84194	112.943	19.3332	4.27301	0.0460873	1	Up	0.368219	0.134344	0	2.21769	0.312803	8.70139	1813
CL2658Contig1	29.694	2.30258	57.0854	24.7919	4.6318	0.000650995	0.18897	Up	2.35e-24	7.48e-11	0.488569	6.24536	1.81932	10.2976	527
CL2658Contig2	112.462	46.2441	178.68	3.86384	1.95003	0.0241529	1	Up	1.36863	1.56195	1.89647	9.10703	7.17894	6.66126	1223
CL2764Contig1	233.763	381.661	85.8653	0.224978	-2.15214	0.00814685	0.754478	Down	2.80937	5.13261	5.55811	1.15829	2.06934	0.424928	3553	gi|1067071731|ref|XP_018019281.1|PREDICTED: long-chain-fatty-acid--CoA ligase ACSBG2-like [Hyalella azteca]	3.5e-204	sp|Q5ZKR7|ACBG2_CHICK	0	Long-chain-fatty-acid--CoA ligase ACSBG2	KOG1256	4e-173	Long-chain acyl-CoA synthetases (AMP-forming)	ko00061;ko00071;ko01212;ko03320;ko04920	Fatty acid biosynthesis|Fatty acid degradation|Fatty acid metabolism|PPAR signaling pathway|Adipocytokine signaling pathway	5	K15013	ACSBG	long-chain-fatty-acid--CoA ligase ACSBG	GO:0005737;GO:0005524;GO:0102391;GO:0004467	cytoplasm|ATP binding|decanoate--CoA ligase activity|long-chain fatty acid-CoA ligase activity
CL2782Contig1	28.1245	8.31271	47.9363	5.76663	2.52773	0.0381065	1	Up	0.264354	0.13993	0.487667	2.12411	1.48566	3.34356	1138
CL2818Contig1	8345.06	12537.8	4152.34	0.331187	-1.59428	0.0215302	1	Down	174.698	115.854	80.1308	43.3589	49.3652	49.8717	4662	gi|768435465|ref|XP_011559184.1|PREDICTED: uncharacterized protein LOC105389720 [Plutella xylostella]	2.5e-85	sp|P16423|POLR_DROME	4e-21	Endonuclease	KOG1075	8e-20	FOG: Reverse transcriptase							GO:0004190;GO:0004519;GO:0046872;GO:0003964	aspartic-type endopeptidase activity|endonuclease activity|metal ion binding|RNA-directed DNA polymerase activity
CL2830Contig1	5376.62	9887.89	865.345	0.0875156	-3.51432	0.0410876	1	Down	22.247	30.2418	76.3472	2.27708	7.2009	6.0537	9065	gi|157113072|ref|XP_001651879.1|AAEL006307-PA [Aedes aegypti]	0	sp|P11029|ACAC_CHICK	0	Biotin carboxylase	KOG0368	0	Acetyl-CoA carboxylase	ko04152;ko00254;ko00620;ko00640;ko00061;ko01212;ko04910;ko04922	AMPK signaling pathway|Aflatoxin biosynthesis|Pyruvate metabolism|Propanoate metabolism|Fatty acid biosynthesis|Fatty acid metabolism|Insulin signaling pathway|Glucagon signaling pathway	8	K11262	ACACA	acetyl-CoA carboxylase / biotin carboxylase 1	GO:0005623;GO:0005737;GO:0003989;GO:0005524;GO:0009374;GO:0004075;GO:0050692;GO:0046872;GO:0005102;GO:0032810;GO:0046966;GO:0006633;GO:2001295;GO:0010628;GO:0045893;GO:0065008;GO:0040029;GO:0009743;GO:0070542;GO:0097066;GO:0006810	cell|cytoplasm|acetyl-CoA carboxylase activity|ATP binding|biotin binding|biotin carboxylase activity|DBD domain binding|metal ion binding|receptor binding|sterol response element binding|thyroid hormone receptor binding|fatty acid biosynthetic process|malonyl-CoA biosynthetic process|positive regulation of gene expression|positive regulation of transcription, DNA-templated|regulation of biologic…
CL2834Contig2	16.4306	31.8667	0.994457	0.0312068	-5.00199	0.00615132	0.657251	Down	2.44313	4.72839	2.31514	0.351927	0	0	445
CL2859Contig2	11.6611	0.989881	22.3324	22.5607	4.49574	0.0478757	1	Up	0	0.123398	0	0.651996	2.38349	0.3393	1003
CL2866Contig1	23.0451	0.898315	45.1919	50.3074	5.6527	0.00406746	0.545744	Up	0.0906442	0	0	1.23362	2.24461	0.266913	1805
CL2873Contig1	59.0234	16.2124	101.834	6.28126	2.65105	0.0122837	0.907793	Up	0.278139	0.0698095	0.147293	0.35497	1.17914	2.50878	4369	gi|952529042|gb|KRT82697.1|hypothetical protein AMK59_4362 [Oryctes borbonicus]	5.4e-206	sp|P16568|BICD_DROME	0	Protein bicaudal D	KOG0999	0	Microtubule-associated protein Bicaudal-D							GO:0005737;GO:0005856;GO:0005829;GO:0005794;GO:0045202;GO:0032050;GO:0045502;GO:0017137;GO:0070727;GO:0007293;GO:0007294;GO:0008298;GO:0051028;GO:0007309;GO:0016325;GO:0008103;GO:0007312;GO:0048477;GO:2000370;GO:2000302;GO:0030100;GO:0050658;GO:0019233;GO:0048488	cytoplasm|cytoskeleton|cytosol|Golgi apparatus|synapse|clathrin heavy chain binding|dynein binding|Rab GTPase binding|cellular macromolecule localization|germarium-derived egg chamber formation|germarium-derived oocyte fate determination|intracellular mRNA localization|mRNA transport|oocyte axis specification|oocyte microtubule cytoskeleton organization|oocyte microtubule cytoskeleton polarizatio…
CL2899Contig1	65.9227	106.133	25.7129	0.242271	-2.0453	0.0315848	1	Down	0.674283	2.78504	1.35471	0.50817	0.754582	0.0458441	2893	gi|1126221390|ref|XP_019644928.1|PREDICTED: LOW QUALITY PROTEIN: uncharacterized protein LOC109485703 [Branchiostoma belcheri]	2.1e-10	sp|Q8BGC3|MOT12_MOUSE	4e-17	Monocarboxylate transporter 12	KOG2504	4e-10	Monocarboxylate transporter							GO:0005887;GO:0005308;GO:0015129;GO:0015293;GO:1902598;GO:0035879	integral component of plasma membrane|creatine transmembrane transporter activity|lactate transmembrane transporter activity|symporter activity|creatine transmembrane transport|plasma membrane lactate transport
CL290Contig4	127.862	52.5811	203.143	3.86342	1.94988	0.0229256	1	Up	4.41781	1.68256	2.77763	7.67416	17.26	16.6983	796
CL293Contig2	87.6411	136.559	38.7234	0.283566	-1.81824	0.0383125	1	Down	3.98381	9.22398	2.66983	1.07305	2.83401	1.15244	1183
CL2991Contig1	608.576	900.441	316.71	0.351728	-1.50747	0.0406873	1	Down	21.6711	20.1429	13.9014	6.90069	7.82803	8.61253	2184	gi|1067072035|ref|XP_018019443.1|PREDICTED: mediator of RNA polymerase II transcription subunit 19-like isoform X2 [Hyalella azteca]	1.4e-74	sp|Q174D3|MED19_AEDAE	8e-52	Mediator of RNA polymerase II transcription subunit 19	KOG4043	8e-33	Uncharacterized conserved protein							GO:0016592;GO:0001104;GO:0006351	mediator complex|RNA polymerase II transcription cofactor activity|transcription, DNA-templated
CL2994Contig1	10.5626	0	21.1252	Inf	Inf	0.0144994	0.974095	Up	0	0	0	0	3.37591	1.80707	665
CL3100Contig2	1681.15	2800.78	561.516	0.200486	-2.31843	0.00554397	0.640026	Down	17.1089	19.7879	29.3108	7.28457	4.18825	5.31576	5285	gi|1132604531|pdb|5KET|BChain B, Structure Of The Aldo-keto Reductase From Coptotermes Gestroi	9e-72	sp|Q6AZW2|A1A1A_DANRE	1e-58	Alcohol dehydrogenase [NADP(+)] A	KOG1577	7e-72	Aldo/keto reductase family proteins	ko00010;ko00040;ko00561;ko01220;ko00930	Glycolysis / Gluconeogenesis|Pentose and glucuronate interconversions|Glycerolipid metabolism|Degradation of aromatic compounds|Caprolactam degradation	5	K00002	AKR1A1, adh	alcohol dehydrogenase (NADP+)	GO:0008106	alcohol dehydrogenase (NADP+) activity
CL3273Contig1	60.5916	102.043	19.1402	0.18757	-2.4145	0.0328202	1	Down	14.3718	7.59442	10.3076	0.435539	2.44e-07	8.21227	419
CL3325Contig1	201.472	89.6611	313.283	3.49408	1.80491	0.0306596	1	Up	2.96749	2.18399	0.84785	3.52052	9.6839	11.1931	2128
CL333Contig2	4939.91	8000.02	1879.81	0.234975	-2.08942	0.0246751	1	Down	48.9598	95.7097	112.885	4.79699	46.7541	26.9092	3864	gi|1067069937|ref|XP_018018313.1|PREDICTED: long-chain-fatty-acid--CoA ligase ACSBG2-like isoform X4 [Hyalella azteca]	2.6e-284	sp|Q7ZYC4|ACBG2_XENLA	0	Long-chain-fatty-acid--CoA ligase ACSBG2	KOG1256	0	Long-chain acyl-CoA synthetases (AMP-forming)	ko00061;ko00071;ko01212;ko03320;ko04920	Fatty acid biosynthesis|Fatty acid degradation|Fatty acid metabolism|PPAR signaling pathway|Adipocytokine signaling pathway	5	K15013	ACSBG	long-chain-fatty-acid--CoA ligase ACSBG	GO:0005737;GO:0005524;GO:0102391;GO:0004467	cytoplasm|ATP binding|decanoate--CoA ligase activity|long-chain fatty acid-CoA ligase activity
CL3343Contig1	18.1384	33.6249	2.65189	0.0788666	-3.66444	0.0229001	1	Down	1.93679	3.1296	3.28514	0.749844	0	0	513
CL3343Contig2	1424.46	2120.96	727.956	0.34322	-1.5428	0.0367948	1	Down	47.5965	57.5838	81.1416	36.3619	29.2522	11.7973	1425			sp|Q9GV46|LUCB_OPLGR	2e-65	Oplophorus-luciferin 2-monooxygenase non-catalytic subunit	KOG0619	5e-12	FOG: Leucine rich repeat							GO:0005576	extracellular region
CL3391Contig1	1942	3789.81	94.1948	0.0248547	-5.33033	1.43e-10	9.8e-07	Down	77.8986	81.8253	24.4836	1.28134	2.53056	1.25705	2913	gi|1067080774|ref|XP_018024139.1|PREDICTED: UDP-glucuronosyltransferase-like isoform X3 [Hyalella azteca]	2e-77	sp|Q16880|CGT_HUMAN	2e-64	2-hydroxyacylsphingosine 1-beta-galactosyltransferase	KOG1192	3e-72	UDP-glucuronosyl and UDP-glucosyl transferase	ko05204;ko00040;ko00053;ko00140;ko00830;ko00860;ko00980;ko00982;ko00983	Chemical carcinogenesis|Pentose and glucuronate interconversions|Ascorbate and aldarate metabolism|Steroid hormone biosynthesis|Retinol metabolism|Porphyrin and chlorophyll metabolism|Metabolism of xenobiotics by cytochrome P450|Drug metabolism - cytochrome P450|Drug metabolism - other enzymes	9	K00699	UGT	glucuronosyltransferase
CL3395Contig1	42.0573	70.0858	14.0287	0.200165	-2.32074	0.0478609	1	Down	1.34009	0.864027	2.29933	0.642758	0.185506	0.318461	1911	gi|478486834|gb|AGJ03549.1|cathepsin D [Palaemon carinicauda]	2.9e-23	sp|Q03168|ASPP_AEDAE	8e-21	Lysosomal aspartic protease	KOG1339	7e-21	Aspartyl protease	ko04210;ko04140;ko04142;ko04071;ko05152	Apoptosis|Autophagy - animal|Lysosome|Sphingolipid signaling pathway|Tuberculosis	5	K01379	CTSD	cathepsin D	GO:0005764;GO:0004190	lysosome|aspartic-type endopeptidase activity
CL3399Contig2	3309.05	5103.19	1514.92	0.296856	-1.75216	0.0224208	1	Down	157.688	291.934	304.524	44.0435	137.799	105.245	853	gi|906542627|gb|AKS48282.1|gamma-interferon induced thiol reductase GILT1 [Scylla paramamosain]	9.2e-87	sp|Q95RA9|GILT1_DROME	5e-35	GILT-like protein 1 {ECO:0000305}	KOG3160	2e-35	Gamma-interferon inducible lysosomal thiol reductase	ko04612	Antigen processing and presentation	1	K08059	IFI30, GILT	interferon, gamma-inducible protein 30	GO:0005886;GO:0015036;GO:0055114;GO:1900426	plasma membrane|disulfide oxidoreductase activity|oxidation-reduction process|positive regulation of defense response to bacterium
CL3510Contig1	958.793	1661.06	256.526	0.154435	-2.69492	0.0108288	0.859163	Down	83.0853	48.9538	8.90891	4.60659	12.0595	6.64477	1742	gi|852793238|ref|XP_012886903.1|PREDICTED: putative exonuclease GOR [Dipodomys ordii]	2.4e-29	sp|Q8IX06|GOR_HUMAN	1e-41	Putative exonuclease GOR	KOG2248	6e-43	3'-5' exonuclease	ko03008	Ribosome biogenesis in eukaryotes	1	K14570	REX1, REXO1, RNH70	RNA exonuclease 1	GO:0005737;GO:0005634;GO:0004527;GO:0003676	cytoplasm|nucleus|exonuclease activity|nucleic acid binding
CL3514Contig1	25.6035	5.42619	45.7809	8.43701	3.07673	0.0359069	1	Up	0.301698	0.556798	0	0.736609	4.55755	2.631	928
CL3603Contig1	19.9908	3.43863	36.543	10.6272	3.40969	0.0316381	1	Up	0.0944542	0.0969514	0.0515157	1.32886	0.669128	0.883962	1994
CL3679Contig1	165.728	316.477	14.9782	0.0473279	-4.40117	0.0091439	0.793234	Down	0.543445	8.21644	7.90098	0.277216	0.249852	0.567975	2306	gi|111380719|gb|ABH09735.1|heat shock cognate 70 protein [Trichoplusia ni]	0	sp|P29844|HSP7C_DROME	0	Heat shock 70 kDa protein cognate 3	KOG0100	0	Molecular chaperones GRP78/BiP/KAR2, HSP70 superfamily	ko03060;ko04141;ko05020;ko04918	Protein export|Protein processing in endoplasmic reticulum|Prion diseases|Thyroid hormone synthesis	4	K09490	HSPA5, BIP	heat shock 70kDa protein 5	GO:0012505;GO:0005783;GO:0005788;GO:0005615;GO:0005811;GO:0005875;GO:0005524;GO:0051298;GO:0010906;GO:0016246;GO:0030431	endomembrane system|endoplasmic reticulum|endoplasmic reticulum lumen|extracellular space|lipid particle|microtubule associated complex|ATP binding|centrosome duplication|regulation of glucose metabolic process|RNA interference|sleep
CL367Contig2	28.2593	49.4884	7.03032	0.14206	-2.81543	0.0339138	1	Down	0.834491	2.1115	2.59895	0.832254	1.66e-15	0.113336	1096	gi|1067087385|ref|XP_018027684.1|PREDICTED: alpha-tocopherol transfer protein-like isoform X5 [Hyalella azteca]	5.5e-06				KOG1471	5e-08	Phosphatidylinositol transfer protein SEC14 and related proteins
CL3730Contig2	2464.48	4703.28	225.681	0.0479837	-4.38131	0.001834	0.354914	Down	27.3313	96.3133	112.92	2.85757	6.84182	5.24296	2427	gi|443683291|gb|ELT87590.1|hypothetical protein CAPTEDRAFT_209791 [Capitella teleta]	1.4e-44	sp|Q8N6F8|WBS27_HUMAN	3e-11	Williams-Beuren syndrome chromosomal region 27 protein	KOG1541	8e-12	Predicted protein carboxyl methylase							GO:0005737;GO:0008757;GO:0032259	cytoplasm|S-adenosylmethionine-dependent methyltransferase activity|methylation
CL3768Contig1	45.8313	14.8593	76.8033	5.16869	2.3698	0.0304956	1	Up	0.295506	0.395266	0.335785	1.85446	2.63427	2.0985	1857
CL3787Contig1	15.1771	0	30.3541	Inf	Inf	0.0115908	0.884514	Up	0	0	0	0	1.31602	0.64862	2504
CL382Contig1	101.807	40.879	162.735	3.98089	1.99309	0.0311782	1	Up	0.349177	0.424711	0.113651	1.22055	1.03362	1.85287	6510	gi|443715285|gb|ELU07336.1|hypothetical protein CAPTEDRAFT_164521 [Capitella teleta]	0	sp|Q80V70|MEGF6_MOUSE	0	Multiple epidermal growth factor-like domains protein 6	KOG1218	0	Proteins containing Ca2+-binding EGF-like domains							GO:0005576;GO:0005509	extracellular region|calcium ion binding
CL3846Contig1	80.1704	17.386	142.955	8.22238	3.03956	0.0174898	1	Up	0.755547	0	1.46223	8.31455	12.9918	1.90748	920
CL4079Contig2	92.598	37.5072	147.689	3.93761	1.97732	0.0372636	1	Up	0.655098	1.38385	0.291617	5.07973	1.34607	4.06313	2261	gi|646700478|gb|KDR10607.1|Inositol-tetrakisphosphate 1-kinase [Zootermopsis nevadensis]	1.1e-77	sp|Q5F480|ITPK1_CHICK	7e-76	Inositol-tetrakisphosphate 1-kinase				ko04070;ko00562	Phosphatidylinositol signaling system|Inositol phosphate metabolism	2	K00913	ITPK1	inositol-1,3,4-trisphosphate 5/6-kinase / inositol-tetrakisphosphate 1-kinase	GO:0005622;GO:0005524;GO:0047325;GO:0052726;GO:0052725;GO:0016853;GO:0000287;GO:0032957	intracellular|ATP binding|inositol tetrakisphosphate 1-kinase activity|inositol-1,3,4-trisphosphate 5-kinase activity|inositol-1,3,4-trisphosphate 6-kinase activity|isomerase activity|magnesium ion binding|inositol trisphosphate metabolic process
CL408Contig1	63.8798	15.4979	112.262	7.24367	2.85672	0.00830528	0.758632	Up	0.24113	0.136153	0.0554999	1.14675	1.47374	0.756145	5158	gi|1067086611|ref|XP_018027258.1|PREDICTED: uncharacterized protein LOC108682578 [Hyalella azteca]	1.3e-188	sp|Q6PCB5|RSBNL_HUMAN	2e-128	Round spermatid basic protein 1-like protein	KOG4425	7e-130	Uncharacterized conserved protein							GO:0005634	nucleus
CL4116Contig1	2097.05	3578.54	615.559	0.172014	-2.5394	0.000703155	0.194748	Down	63.8535	61.0429	79.4569	14.8307	19.3465	8.06047	2238	gi|1304740|gb|AAB03106.1|cytochrome P450 [Panulirus argus]	5.9e-124	sp|Q27712|CP2L1_PANAR	4e-162	Cytochrome P450 2L1	KOG0156	9e-85	Cytochrome P450 CYP2 subfamily	ko00981	Insect hormone biosynthesis	1	K14985	CYP18A1	26-hydroxylase	GO:0005789;GO:0031090;GO:0070330;GO:0020037;GO:0005506	endoplasmic reticulum membrane|organelle membrane|aromatase activity|heme binding|iron ion binding
CL4148Contig1	15.4956	28.4338	2.55734	0.0899402	-3.47489	0.0406063	1	Down	0.304605	1.88938	0.735461	0	0.311982	0	1288
CL4199Contig1	13.1498	0.460517	25.839	56.1088	5.81016	0.0223666	1	Up	3.47e-10	0.0121025	0.0416436	0.784539	5.59e-09	2.6565	1350	gi|942384369|gb|JAN74114.1|Cytochrome b5 reductase [Daphnia magna]	1.7e-13	sp|Q68EJ0|NB5R4_RAT	4e-37	Cytochrome b5 reductase 4	KOG0534	2e-39	NADH-cytochrome b-5 reductase	ko00520	Amino sugar and nucleotide sugar metabolism	1	K00326	E1.6.2.2	cytochrome-b5 reductase	GO:0005783;GO:0004128;GO:0071949;GO:0050660;GO:0020037;GO:0046872;GO:0003958;GO:0006091;GO:0006739;GO:0006801	endoplasmic reticulum|cytochrome-b5 reductase activity, acting on NAD(P)H|FAD binding|flavin adenine dinucleotide binding|heme binding|metal ion binding|NADPH-hemoprotein reductase activity|generation of precursor metabolites and energy|NADP metabolic process|superoxide metabolic process
CL4225Contig1	108.728	179.256	38.1999	0.213103	-2.23038	0.0139699	0.954973	Down	3.20293	7.51595	4.40402	0.94256	1.61197	1.36953	1554	gi|397881228|gb|AFO68119.1|tachylectin [Macrobrachium rosenbergii]	2.5e-66	sp|Q9I931|FUCL1_ANGJA	1e-09	Fucolectin-1										GO:0005615;GO:0005509;GO:0030246;GO:0042806;GO:0010185;GO:0001868;GO:0045088	extracellular space|calcium ion binding|carbohydrate binding|fucose binding|regulation of cellular defense response|regulation of complement activation, lectin pathway|regulation of innate immune response
CL4266Contig1	14.1664	0	28.3328	Inf	Inf	0.00210553	0.386407	Up	3.01e-05	4.76e-19	0	1.4637	2.87347	0.547456	871
CL4284Contig1	12278.2	19205.6	5350.69	0.2786	-1.84373	0.00878111	0.775125	Down	456.561	963.626	553.261	134.864	409.018	93.096	1283	gi|10336557|dbj|BAB13775.1|oxygenase [Oplophorus gracilirostris]	4.3e-11	sp|Q9GV46|LUCB_OPLGR	1e-57	Oplophorus-luciferin 2-monooxygenase non-catalytic subunit	KOG0619	3e-12	FOG: Leucine rich repeat							GO:0005576	extracellular region
CL4294Contig1	28.3669	1.49719	55.2366	36.8934	5.20529	0.00441699	0.577249	Up	0.202217	0	0	0.131573	3.60462	4.3492	1163
CL4305Contig1	13.5598	26.2126	0.907002	0.0346018	-4.85301	0.0155081	1	Down	0.932257	0.678885	0.632469	0.0674783	0	0.0344195	1566	gi|555694668|gb|ESN97900.1|hypothetical protein HELRODRAFT_177552 [Helobdella robusta]	1.2e-178
CL4318Contig1	887.003	1311	463.008	0.353172	-1.50156	0.0254365	1	Down	30.5679	15.5223	11.7701	7.7045	11.4382	3.14424	3154	gi|1067077091|ref|XP_018022152.1|PREDICTED: uncharacterized protein LOC108678287 isoform X2 [Hyalella azteca]	4.2e-57	sp|P58283|RN216_MOUSE	8e-26	E3 ubiquitin-protein ligase RNF216	KOG1812	9e-26	Predicted E3 ubiquitin ligase							GO:0005737;GO:0005634;GO:0000151;GO:0016874;GO:0046872;GO:0043130;GO:0061630;GO:0004842;GO:0006915;GO:0043161;GO:0070936;GO:0097039;GO:0050691;GO:0032648	cytoplasm|nucleus|ubiquitin ligase complex|ligase activity|metal ion binding|ubiquitin binding|ubiquitin protein ligase activity|ubiquitin-protein transferase activity|apoptotic process|proteasome-mediated ubiquitin-dependent protein catabolic process|protein K48-linked ubiquitination|protein linear polyubiquitination|regulation of defense response to virus by host|regulation of interferon-beta p…
CL440Contig1	135.222	62.5579	207.886	3.3231	1.73253	0.0420857	1	Up	0.761265	0.556161	0.21557	0.987002	1.32818	3.86109	5817	gi|566086468|gb|AHC55308.1|inhibitor of apoptosis protein [Palaemon carinicauda]	2.6e-97	sp|Q24306|DIAP1_DROME	6e-42	Death-associated inhibitor of apoptosis 1	KOG1101	2e-42	Apoptosis inhibitor IAP1 and related BIR domain proteins	ko04210;ko04215;ko04217;ko04510;ko04064;ko04668;ko04120;ko05200;ko05222;ko01524;ko05145;ko04621;ko04624	Apoptosis|Apoptosis - multiple species|Necroptosis|Focal adhesion|NF-kappa B signaling pathway|TNF signaling pathway|Ubiquitin mediated proteolysis|Pathways in cancer|Small cell lung cancer|Platinum drug resistance|Toxoplasmosis|NOD-like receptor signaling pathway|Toll and Imd signaling pathway	13	K16060	BIRC2_3	baculoviral IAP repeat-containing protein 2/3	GO:0005737;GO:0005634;GO:0005876;GO:0089720;GO:0004869;GO:0043027;GO:0061663;GO:0031624;GO:0061630;GO:0031625;GO:0044390;GO:0004842;GO:1990381;GO:0008270;GO:0048800;GO:0006915;GO:0007298;GO:0008354;GO:0097340;GO:1990001;GO:0090307;GO:0007275;GO:0043066;GO:0046673;GO:0043154;GO:2001271;GO:0090263;GO:0031398;GO:0051865;GO:0070936;GO:0045116;GO:0000209;GO:0042787;GO:0007423;GO:0045035;GO:0007289;GO:…	cytoplasm|nucleus|spindle microtubule|caspase binding|cysteine-type endopeptidase inhibitor activity|cysteine-type endopeptidase inhibitor activity involved in apoptotic process|NEDD8 ligase activity|ubiquitin conjugating enzyme binding|ubiquitin protein ligase activity|ubiquitin protein ligase binding|ubiquitin-like protein conjugating enzyme binding|ubiquitin-protein transferase activity|ubiqui…
CL4417Contig1	492.213	948.329	36.0963	0.0380631	-4.71546	0.00071931	0.197148	Down	6.92638	45.3742	32.7217	1.04505	1.71647	1.32881	1400	gi|704465954|ref|XP_010085624.1|PREDICTED: centromere protein V, partial [Pterocles gutturalis]	4.9e-48	sp|Q9CXS4|CENPV_MOUSE	7e-55	Centromere protein V	KOG4192	6e-54	Uncharacterized conserved protein							GO:0000777;GO:0005737;GO:0000776;GO:0015630;GO:0005654;GO:0005634;GO:0051233;GO:0016846;GO:0001667;GO:0051301;GO:0034508;GO:0008152;GO:0007067;GO:0031508;GO:0032467;GO:0033044	condensed chromosome kinetochore|cytoplasm|kinetochore|microtubule cytoskeleton|nucleoplasm|nucleus|spindle midzone|carbon-sulfur lyase activity|ameboidal-type cell migration|cell division|centromere complex assembly|metabolic process|mitotic nuclear division|pericentric heterochromatin assembly|positive regulation of cytokinesis|regulation of chromosome organization
CL4445Contig1	347.027	149.603	544.452	3.63931	1.86366	0.0162926	1	Up	1.98874	0.855878	1.85313	7.09035	9.52308	3.77932	4097
CL4518Contig1	985.384	1804.1	166.666	0.0923815	-3.43625	5.42e-06	0.00519691	Down	9.4871	15.8018	5.27877	1.02393	1.84752	0.172232	8149	gi|1067093343|ref|XP_018008523.1|PREDICTED: sodium-independent sulfate anion transporter-like [Hyalella azteca]	3.3e-151	sp|Q58DD2|S2611_BOVIN	7e-103	Sodium-independent sulfate anion transporter	KOG0236	7e-117	Sulfate/bicarbonate/oxalate exchanger SAT-1 and related transporters (SLC26 family)							GO:0005783;GO:0070062;GO:0005794;GO:0016021;GO:0005887;GO:0005765;GO:0005654;GO:0005886;GO:0008509;GO:0015301;GO:0015106;GO:0005254;GO:0019531;GO:0008271;GO:0015116;GO:0015701;GO:1902476;GO:0051453;GO:0042391;GO:0008272	endoplasmic reticulum|extracellular exosome|Golgi apparatus|integral component of membrane|integral component of plasma membrane|lysosomal membrane|nucleoplasm|plasma membrane|anion transmembrane transporter activity|anion:anion antiporter activity|bicarbonate transmembrane transporter activity|chloride channel activity|oxalate transmembrane transporter activity|secondary active sulfate transmemb…
CL4571Contig1	161.309	0.898315	321.72	358.137	8.48437	0.0011615	0.261732	Up	0.0627801	0	0	0	13.416	8.8532	2367
CL4595Contig2	7.21935	0	14.4387	Inf	Inf	0.0339217	1	Up	0	0	0	2.50284	0	4.0486	377
CL4601Contig1	1488	635.982	2340.02	3.67938	1.87946	0.0125985	0.919795	Up	5.33913	2.91064	2.63082	19.0127	12.2562	15.1029	7998	gi|826487829|ref|XP_012539458.1|PREDICTED: alpha-1,3-mannosyl-glycoprotein 4-beta-N-acetylglucosaminyltransferase B [Monomorium pharaonis]	8.5e-68	sp|Q6GMK0|MGT4B_DANRE	1e-55	Alpha-1,3-mannosyl-glycoprotein 4-beta-N-acetylglucosaminyltransferase B				ko00510;ko00513	N-Glycan biosynthesis|Various types of N-glycan biosynthesis	2	K00738	MGAT4A_B	alpha-1,3-mannosylglycoprotein beta-1,4-N-acetylglucosaminyltransferase A/B	GO:0000139;GO:0016021;GO:0008454;GO:0046872;GO:0006491	Golgi membrane|integral component of membrane|alpha-1,3-mannosylglycoprotein 4-beta-N-acetylglucosaminyltransferase activity|metal ion binding|N-glycan processing
CL4606Contig1	3114.5	4912.32	1316.69	0.268039	-1.89949	0.0485689	1	Down	62.195	69.171	124.167	38.5956	24.1213	24.484	2364	gi|1022761979|gb|KZS07833.1|Carbonyl reductase [NADPH] 1 [Daphnia magna]	3e-99	sp|Q28960|CBR1_PIG	8e-71	Carbonyl reductase [NADPH] 1	KOG1208	3e-69	Dehydrogenases with different specificities (related to short-chain alcohol dehydrogenases)	ko05204;ko00590;ko00980	Chemical carcinogenesis|Arachidonic acid metabolism|Metabolism of xenobiotics by cytochrome P450	3	K00079	CBR1	carbonyl reductase 1	GO:0005737;GO:0047021;GO:0004090;GO:0050221;GO:0017144;GO:0042373	cytoplasm|15-hydroxyprostaglandin dehydrogenase (NADP+) activity|carbonyl reductase (NADPH) activity|prostaglandin-E2 9-reductase activity|drug metabolic process|vitamin K metabolic process
CL4655Contig1	2660.88	4209.66	1112.09	0.264176	-1.92043	0.00984203	0.825336	Down	28.0425	44.2269	46.9015	10.8726	18.7812	8.99296	4478
CL4691Contig1	783.948	1238.11	329.789	0.266365	-1.90852	0.00768987	0.733489	Down	15.4257	7.87908	8.51695	7.0494	0.172832	2.40601	5270	gi|918282993|gb|KOF65294.1|hypothetical protein OCBIM_22015957mg [Octopus bimaculoides]	3.3e-238	sp|Q6NV04|ILVBL_DANRE	0	Acetolactate synthase-like protein	KOG1185	0	Thiamine pyrophosphate-requiring enzyme							GO:0016021;GO:0000287;GO:0030976;GO:0016740;GO:0048701	integral component of membrane|magnesium ion binding|thiamine pyrophosphate binding|transferase activity|embryonic cranial skeleton morphogenesis
CL4702Contig1	1499.85	2498.19	501.516	0.200752	-2.31652	0.00691836	0.695364	Down	40.8754	67.8757	82.7725	17.0905	10.1965	23.3382	1629	gi|557136718|gb|AGZ89666.1|glutathione S-transferase [Palaemon carinicauda]	3.5e-112	sp|Q93113|GST1D_ANOGA	6e-75	Glutathione S-transferase 1, isoform D	KOG0867	1e-68	Glutathione S-transferase	ko05204;ko05418;ko01524;ko00480;ko00980;ko00982	Chemical carcinogenesis|Fluid shear stress and atherosclerosis|Platinum drug resistance|Glutathione metabolism|Metabolism of xenobiotics by cytochrome P450|Drug metabolism - cytochrome P450	6	K00799	GST, gst	glutathione S-transferase	GO:0018833;GO:0004364	DDT-dehydrochlorinase activity|glutathione transferase activity
CL4789Contig1	195.172	0.460517	389.883	846.622	9.72557	0.000132367	0.0605458	Up	0	0	0.0124	0.0118482	9.54741	7.64081	3759
CL4810Contig1	81.262	140.82	21.7043	0.154128	-2.6978	0.00545712	0.636277	Down	1.96739	2.2535	3.54407	0.89556	0.406556	0.147906	2253	gi|1067066380|ref|XP_018017215.1|PREDICTED: LOW QUALITY PROTEIN: ectonucleotide pyrophosphatase/phosphodiesterase family member 6-like [Hyalella azteca]	1.8e-83	sp|Q5BKW7|ENPP6_DANRE	8e-76	Ectonucleotide pyrophosphatase/phosphodiesterase family member 6	KOG2645	1e-75	Type I phosphodiesterase/nucleotide pyrophosphatase	ko00565	Ether lipid metabolism	1	K08743	ENPP6	ectonucleotide pyrophosphatase/phosphodiesterase family member 6	GO:0031225;GO:0005886;GO:0047390;GO:0008081;GO:0019695;GO:0016042;GO:0006629	anchored component of membrane|plasma membrane|glycerophosphocholine cholinephosphodiesterase activity|phosphoric diester hydrolase activity|choline metabolic process|lipid catabolic process|lipid metabolic process
CL485Contig3	42.0449	72.1415	11.9482	0.165622	-2.59403	0.0316454	1	Down	1.28121	1.12526	2.61269	0.619013	0.320085	0.050358	1749
CL488Contig1	80.3596	31.5492	129.17	4.09424	2.03359	0.0356015	1	Up	0.720533	0.288633	0.25981	1.47017	2.16288	2.41996	3472
CL5021Contig1	206.417	406.13	6.70357	0.016506	-5.92087	0.00239665	0.414628	Down	0.126433	7.71883	7.81494	0.175935	0.100286	0.0333114	3117
CL5034Contig2	8.21081	16.4216	0	0	#NAME?	0.0202592	1	Down	3.89454	0	0.873688	0	0	0	501
CL5067Contig1	48.7447	9.82621	87.6631	8.92136	3.15726	0.0246842	1	Up	0.83541	0.276006	3.61e-06	1.11997	5.78111	3.37234	1369
CL5071Contig1	482.651	10.5095	954.793	90.8504	6.50542	0.00129476	0.280197	Up	0.382859	0.0619316	0.0890034	2.58618	14.587	41.9554	2875	gi|1101343311|ref|XP_018897326.1|PREDICTED: dihydroorotate dehydrogenase (quinone), mitochondrial [Bemisia tabaci]	2.3e-06
CL5099Contig1	72.4125	121.995	22.8299	0.187138	-2.41783	0.0149215	0.992214	Down	5.14712	0.868102	2.28013	0.795771	0.640123	0.286171	2010	gi|1067074216|ref|XP_018020620.1|PREDICTED: monocarboxylate transporter 1-like [Hyalella azteca]	9.1e-49	sp|Q6P2X9|MOT12_XENTR	2e-30	Monocarboxylate transporter 12	KOG2504	1e-23	Monocarboxylate transporter							GO:0005887;GO:0005308;GO:0015129;GO:0015293;GO:1902598;GO:0035879	integral component of plasma membrane|creatine transmembrane transporter activity|lactate transmembrane transporter activity|symporter activity|creatine transmembrane transport|plasma membrane lactate transport
CL5115Contig1	29965.1	14522.3	45407.9	3.12677	1.64467	0.0212986	1	Up	271.052	380.137	293.323	1400.1	1092.3	1056.62	2015									ko00310	Lysine degradation	1	K00471	E1.14.11.1	gamma-butyrobetaine dioxygenase
CL5134Contig1	1153.01	1674.96	631.054	0.376757	-1.4083	0.0404698	1	Down	11.499	8.89294	11.1599	7.75054	5.44205	0.186216	6897	gi|817186718|ref|XP_012287872.1|PREDICTED: trafficking kinesin-binding protein milt [Orussus abietinus]	6.8e-109	sp|Q6PD31|TRAK1_MOUSE	8e-74	Trafficking kinesin-binding protein 1	KOG4360	6e-73	Uncharacterized coiled coil protein							GO:0005737;GO:0005769;GO:0005739;GO:0005634;GO:0050811;GO:0008333	cytoplasm|early endosome|mitochondrion|nucleus|GABA receptor binding|endosome to lysosome transport
CL5244Contig1	60.2329	120.466	0	0	#NAME?	0.00883848	0.779051	Down	3.4527	2.06022	17.2048	0	0	0	594	gi|386376737|gb|AFJ11392.1|hematopoietic prostaglandin D synthase [Penaeus monodon]	4.2e-20	sp|P46436|GST1_ASCSU	2e-27	Glutathione S-transferase 1	KOG1695	4e-31	Glutathione S-transferase	ko05204;ko00590;ko00480;ko00980;ko00982	Chemical carcinogenesis|Arachidonic acid metabolism|Glutathione metabolism|Metabolism of xenobiotics by cytochrome P450|Drug metabolism - cytochrome P450	5	K04097	HPGDS	prostaglandin-H2 D-isomerase / glutathione transferase	GO:0005903;GO:0005737;GO:0004602;GO:0004364;GO:0055114	brush border|cytoplasm|glutathione peroxidase activity|glutathione transferase activity|oxidation-reduction process
CL5251Contig2	8.90314	0	17.8063	Inf	Inf	0.0186592	1	Up	0	0	0	1.80185	3.32208	0	508
CL5309Contig1	293.234	455.178	131.289	0.288436	-1.79368	0.0305297	1	Down	6.70446	13.7316	15.1748	7.33038	4.01771	0.811866	1597	gi|815795258|ref|XP_012218278.1|PREDICTED: pancreatic lipase-related protein 2 [Linepithema humile]	2e-28	sp|P54318|LIPR2_RAT	1e-47	Pancreatic lipase-related protein 2 {ECO:0000250|UniProtKB:P54317}				ko00561;ko04972;ko04975;ko04977	Glycerolipid metabolism|Pancreatic secretion|Fat digestion and absorption|Vitamin digestion and absorption	4	K14073	PNLIP, PL	pancreatic triacylglycerol lipase	GO:0005615;GO:0042589;GO:0102549;GO:0047372;GO:0005509;GO:0047714;GO:0016298;GO:0004620;GO:0004806;GO:0019376;GO:0009395;GO:0009791;GO:0032094;GO:0051384;GO:0033993;GO:0043434	extracellular space|zymogen granule membrane|1-18:1-2-16:0-monogalactosyldiacylglycerol lipase activity|acylglycerol lipase activity|calcium ion binding|galactolipase activity|lipase activity|phospholipase activity|triglyceride lipase activity|galactolipid catabolic process|phospholipid catabolic process|post-embryonic development|response to food|response to glucocorticoid|response to lipid|resp…
CL5367Contig1	115.847	1.81935	229.875	126.35	6.98129	0.0122282	0.907793	Up	0.0321635	0	0.0229386	0	5.41452	2.30839	4757
CL536Contig3	6918.14	10175.6	3660.63	0.359745	-1.47496	0.0412064	1	Down	155.225	208.614	268.309	132.159	103.262	38.1644	2021	gi|1067071964|ref|XP_018019404.1|PREDICTED: beta-hexosaminidase subunit beta-like isoform X2 [Hyalella azteca]	1.3e-144	sp|Q0V8R6|HEXA_BOVIN	2e-171	Beta-hexosaminidase subunit alpha	KOG2499	2e-168	Beta-N-acetylhexosaminidase	ko04142;ko00520;ko00511;ko00513;ko00531;ko00603;ko00604	Lysosome|Amino sugar and nucleotide sugar metabolism|Other glycan degradation|Various types of N-glycan biosynthesis|Glycosaminoglycan degradation|Glycosphingolipid biosynthesis - globo and isoglobo series|Glycosphingolipid biosynthesis - ganglio series	7	K12373	HEXA_B	hexosaminidase	GO:0005764;GO:0016020;GO:0004563;GO:0007628;GO:0005975;GO:0048667;GO:0006689;GO:0030203;GO:0019915;GO:0007040;GO:0042552;GO:0050885;GO:0050884;GO:0007605;GO:0019953;GO:0001501;GO:0060395	lysosome|membrane|beta-N-acetylhexosaminidase activity|adult walking behavior|carbohydrate metabolic process|cell morphogenesis involved in neuron differentiation|ganglioside catabolic process|glycosaminoglycan metabolic process|lipid storage|lysosome organization|myelination|neuromuscular process controlling balance|neuromuscular process controlling posture|sensory perception of sound|sexual rep…
CL5422Contig1	16.4484	1.19775	31.6991	26.4655	4.72604	0.0277841	1	Up	0.237553	0	0	1.63397	3.45886	0.238499	887
CL5429Contig1	5866.98	9952.31	1781.65	0.179019	-2.48182	0.000636269	0.185588	Down	207.351	167.178	232.88	69.9854	46.1719	9.61357	2103	gi|321478301|gb|EFX89258.1|hypothetical protein DAPPUDRAFT_303131 [Daphnia pulex]	2.2e-149	sp|P0DMQ6|DHSO_CHICK	1e-152	Sorbitol dehydrogenase	KOG0024	6e-148	Sorbitol dehydrogenase	ko00040;ko00051	Pentose and glucuronate interconversions|Fructose and mannose metabolism	2	K00008	SORD, gutB	L-iditol 2-dehydrogenase	GO:0032991;GO:0031966;GO:0031514;GO:0003939;GO:0051287;GO:0008270;GO:0046370;GO:0006000;GO:0006116;GO:0006735;GO:0006061;GO:0006062	macromolecular complex|mitochondrial membrane|motile cilium|L-iditol 2-dehydrogenase activity|NAD binding|zinc ion binding|fructose biosynthetic process|fructose metabolic process|NADH oxidation|NADH regeneration|sorbitol biosynthetic process|sorbitol catabolic process
CL5431Contig1	20.6668	4.15959	37.174	8.93694	3.15978	0.036989	1	Up	0.0582026	0.247619	0.0657666	0.650132	1.54757	1.73949	1554
CL5458Contig1	37.1544	8.63556	65.6733	7.60498	2.92695	0.0152576	1	Up	0.244841	0.107856	0.117537	1.6721	0.584024	2.17051	2458
CL548Contig2	618.199	1045.39	191.012	0.182719	-2.4523	0.00453875	0.585494	Down	4.24835	10.1753	9.34375	4.06426	0.661064	0.324725	5551	gi|386376749|gb|AFJ11398.1|thromboxane A synthase [Penaeus monodon]	2.5e-155	sp|Q29496|CP3AO_SHEEP	2e-66	Cytochrome P450 3A24	KOG0158	2e-73	Cytochrome P450 CYP3/CYP5/CYP6/CYP9 subfamilies	ko00590;ko04611	Arachidonic acid metabolism|Platelet activation	2	K01832	TBXAS1, CYP5A	thromboxane-A synthase	GO:0005789;GO:0031090;GO:0070330;GO:0020037;GO:0005506;GO:0004497	endoplasmic reticulum membrane|organelle membrane|aromatase activity|heme binding|iron ion binding|monooxygenase activity
CL5574Contig1	703.547	1160.04	247.054	0.21297	-2.23128	0.00293193	0.452748	Down	7.56065	17.4889	13.1821	1.67345	6.96191	0.940439	3900	gi|1067064983|ref|XP_018016460.1|PREDICTED: neprilysin-11-like [Hyalella azteca]	1.2e-116	sp|O16796|NPL11_CAEEL	9e-117	Neprilysin-11	KOG3624	2e-117	M13 family peptidase							GO:0016021;GO:0005886;GO:0046872;GO:0004222	integral component of membrane|plasma membrane|metal ion binding|metalloendopeptidase activity
CL5581Contig1	94.6586	173.147	16.17	0.0933886	-3.42061	0.00548103	0.637637	Down	2.00781	6.98033	2.16945	0.383571	0.15728	0.777706	2098
CL5634Contig1	2484.3	4856.01	112.585	0.0231847	-5.43068	0.00964203	0.81765	Down	36.3251	64.1096	167.707	5.25412	2.38368	0.131278	2111	gi|925169573|gb|ALC78849.1|acid phosphatase [Litopenaeus vannamei]	1.1e-155	sp|Q8BX37|ACP7_MOUSE	1e-140	Acid phosphatase type 7 {ECO:0000305}	KOG1378	1e-153	Purple acid phosphatase							GO:0005576;GO:0003993;GO:0046872	extracellular region|acid phosphatase activity|metal ion binding
CL5711Contig1	1235.22	348.145	2122.3	6.09601	2.60787	0.0035856	0.515455	Up	12.3347	10.1976	21.3763	42.1394	106.99	225.168	977
CL5752Contig1	160.202	285.398	35.0056	0.122656	-3.02732	0.0130614	0.937715	Down	2.67463	9.86842	10.9807	1.19701	1.57006	0.912517	1485	gi|919095464|ref|XP_013384485.1|PREDICTED: serine dehydratase-like [Lingula anatina]	8.7e-91	sp|Q8R238|SDSL_MOUSE	6e-75	Serine dehydratase-like	KOG1250	7e-73	Threonine/serine dehydratases	ko00260;ko00270;ko00290;ko01200;ko01230	Glycine, serine and threonine metabolism|Cysteine and methionine metabolism|Valine, leucine and isoleucine biosynthesis|Carbon metabolism|Biosynthesis of amino acids	5	K17989	SDS, SDH, CHA1	L-serine/L-threonine ammonia-lyase	GO:0070062;GO:0005739;GO:0042802;GO:0003941;GO:0004794;GO:0030170	extracellular exosome|mitochondrion|identical protein binding|L-serine ammonia-lyase activity|L-threonine ammonia-lyase activity|pyridoxal phosphate binding
CL5889Contig1	10184.6	15715.8	4653.37	0.296094	-1.75587	0.0188045	1	Down	266.375	235.595	236.123	64.5135	81.8989	128.658	2799	gi|241701683|ref|XP_002413177.1|cytochrome B5, putative [Ixodes scapularis]	3.6e-36	sp|Q9CQX2|CYB5B_MOUSE	4e-29	Cytochrome b5 type B	KOG0537	1e-27	Cytochrome b5							GO:0016021;GO:0016020;GO:0005743;GO:0005741;GO:0005739;GO:0008047;GO:0020037;GO:0046872;GO:0055114	integral component of membrane|membrane|mitochondrial inner membrane|mitochondrial outer membrane|mitochondrion|enzyme activator activity|heme binding|metal ion binding|oxidation-reduction process
CL5891Contig1	65.1816	4.02904	126.334	31.356	4.97067	0.00738402	0.723753	Up	0.121507	0.485785	0.0573845	3.48338	3.64835	20.031	830			sp|C6JUN9|LEC1_MICCO	8e-06	C-type lectin										GO:0005576;GO:0030246;GO:0046872	extracellular region|carbohydrate binding|metal ion binding
CL5920Contig1	86.6528	168.002	5.30377	0.0315697	-4.98531	8.63e-05	0.0453129	Down	2.70967	1.03843	3.0995	0.2401	0	0	3092	gi|1022756181|gb|KZS03026.1|putative Cytochrome P450 6a18 [Daphnia magna]	1.1e-83	sp|P05183|CP3A2_RAT	9e-76	Cytochrome P450 3A2	KOG0158	2e-68	Cytochrome P450 CYP3/CYP5/CYP6/CYP9 subfamilies	ko00590;ko04611	Arachidonic acid metabolism|Platelet activation	2	K01832	TBXAS1, CYP5A	thromboxane-A synthase	GO:0005789;GO:0031090;GO:0070330;GO:0032451;GO:0020037;GO:0005506;GO:0004497;GO:0050649;GO:0017144;GO:0070989	endoplasmic reticulum membrane|organelle membrane|aromatase activity|demethylase activity|heme binding|iron ion binding|monooxygenase activity|testosterone 6-beta-hydroxylase activity|drug metabolic process|oxidative demethylation
CL598Contig2	109.172	23.5794	194.765	8.25995	3.04613	0.00201078	0.375099	Up	0.784639	0.789188	0.0542806	5.99915	4.4348	3.48908	2178
CL6023Contig1	22.5612	42.506	2.61643	0.0615545	-4.02199	0.00906774	0.79054	Down	0.996269	1.14442	2.48884	0.2121	0.113703	0	1104
CL6062Contig1	12696.3	21680	3712.69	0.17125	-2.54583	0.000534028	0.166204	Down	623.461	527.339	687.834	155.756	155.184	61.6754	1518	gi|386376743|gb|AFJ11395.1|microsomal prostaglandin E synthase [Penaeus monodon]	7.5e-45	sp|P79382|MGST1_PIG	2e-23	Microsomal glutathione S-transferase 1				ko05204;ko05418;ko01524;ko00480;ko00980;ko00982	Chemical carcinogenesis|Fluid shear stress and atherosclerosis|Platinum drug resistance|Glutathione metabolism|Metabolism of xenobiotics by cytochrome P450|Drug metabolism - cytochrome P450	6	K00799	GST, gst	glutathione S-transferase	GO:0005783;GO:0005789;GO:0016021;GO:0005741;GO:0004364;GO:0070207	endoplasmic reticulum|endoplasmic reticulum membrane|integral component of membrane|mitochondrial outer membrane|glutathione transferase activity|protein homotrimerization
CL6063Contig1	246.423	1.35883	491.486	361.698	8.49864	0.000676488	0.192665	Up	0.0365226	0	0.0125826	0	6.41471	16.1218	3896
CL6068Contig1	46.1528	83.5854	8.72021	0.104327	-3.26082	0.00526009	0.626417	Down	0.870239	3.23846	1.989	0.435389	0	0.384854	1767	gi|1067099533|ref|XP_018011834.1|PREDICTED: uncharacterized MFS-type transporter YhjX-like [Hyalella azteca]	6.1e-97	sp|Q51330|OXLT_OXAFO	9e-18	Oxalate:formate antiporter	KOG2504	4e-63	Monocarboxylate transporter							GO:0016021;GO:0005886;GO:0015297;GO:0006811	integral component of membrane|plasma membrane|antiporter activity|ion transport
CL6074Contig2	18.0047	35.0149	0.994457	0.0284009	-5.13792	0.00622522	0.661737	Down	1.07604	1.17292	2.97238	0.169734	0	0	805
CL6121Contig1	76.0365	23.3281	128.745	5.51888	2.46438	0.0188539	1	Up	1.60077	0.779343	0.251028	6.67436	5.71251	2.76209	1300
CL6185Contig1	51.1744	0.460517	101.888	221.248	7.78952	0.000411275	0.136439	Up	0	0	0.0427139	0	6.7537	8.43544	1149
CL6188Contig1	49.793	90.9207	8.66528	0.0953059	-3.39129	0.0282746	1	Down	3.58585	5.62973	11.537	0	1.92976	0.686945	524
CL6257Contig1	12.4702	0	24.9405	Inf	Inf	0.00370134	0.525931	Up	0	0	0	0.643221	1.52816	1.31391	1161
CL6300Contig1	102.917	160.834	44.9993	0.279788	-1.8376	0.0224622	1	Down	15.663	22.8653	8.05871	12.85	0.692633	2.54e-30	477
CL6379Contig1	29.7205	53.4825	5.95844	0.111409	-3.16606	0.0158517	1	Down	1.45204	1.51513	1.29718	0.231517	0.149319	0.18772	1651	gi|669325780|gb|KFD65998.1|hypothetical protein M514_03176 [Trichuris suis]	4.1e-29
CL6436Contig1	90.3993	166.861	13.9378	0.0835292	-3.58158	0.0257371	1	Down	3.4862	1.69623	6.69773	0.0441902	1.12135	0.045971	1690
CL6503Contig1	16.9423	0.299438	33.5851	112.16	6.80942	0.0149595	0.992603	Up	0.0336883	0	0	0	1.77208	1.01245	1944
CL650Contig1	12047.9	19199.5	4896.23	0.255019	-1.97132	0.00823679	0.754478	Down	450.989	750.013	751.282	199.017	229.897	191.306	1250	gi|1067077497|ref|XP_018022370.1|PREDICTED: mannan endo-1,4-beta-mannosidase-like [Hyalella azteca]	1.2e-143	sp|Q8WPJ2|MANA_MYTED	5e-88	Mannan endo-1,4-beta-mannosidase										GO:0016985;GO:0046355	mannan endo-1,4-beta-mannosidase activity|mannan catabolic process
CL6563Contig1	30.2084	58.4278	1.98891	0.0340405	-4.8766	0.000682722	0.193528	Down	1.46208	6.14988	4.81183	0.503521	0	0	589
CL6581Contig1	370.671	155.105	586.238	3.77962	1.91824	0.0316655	1	Up	12.8806	22.2607	3.66442	18.2623	77.9162	73.6638	569
CL6637Contig1	9.03934	0	18.0787	Inf	Inf	0.0221006	1	Up	4.56e-14	0.000977338	5.74e-25	1.14964	3.095	5.15e-24	630
CL670Contig2	52.7231	10.5587	94.8874	8.98663	3.16778	0.0284864	1	Up	2.74e-27	0.854022	0	1.90794	4.86394	1.33078	1793
CL6718Contig1	53.1713	89.4806	16.862	0.188443	-2.4078	0.0251225	1	Down	1.23174	3.73243	2.24393	0.387031	0.693762	0.586664	1609
CL6729Contig1	4556.4	6656.34	2456.45	0.369039	-1.43815	0.0306281	1	Down	696.178	426.835	259.028	184.385	242.786	142.329	673
CL6756Contig1	99.9077	199.815	0	0	#NAME?	0.0113319	0.874936	Down	11.4613	0.491148	0.6396	0	0	0	2433						KOG1075	9e-07	FOG: Reverse transcriptase
CL6816Contig1	2276.7	3553.22	1000.18	0.281485	-1.82887	0.0143285	0.969869	Down	33.5394	32.0926	38.5595	10.1872	14.3146	11.7748	4390	gi|167524841|ref|XP_001746756.1|hypothetical protein [Monosiga brevicollis MX1]	0	sp|Q99707|METH_HUMAN	0	Methionine synthase				ko00270;ko00670;ko00450;ko01230	Cysteine and methionine metabolism|One carbon pool by folate|Selenocompound metabolism|Biosynthesis of amino acids	4	K00548	metH, MTR	5-methyltetrahydrofolate--homocysteine methyltransferase
CL6853Contig1	34.9905	11.0531	58.9278	5.33133	2.41449	0.0463046	1	Up	1.18904	0.856808	0.377603	2.71347	4.61449	8.14043	641
CL6861Contig1	19.6647	3.63023	35.6992	9.83387	3.29776	0.0309757	1	Up	0.0958378	0.213479	0.109859	1.22035	1.36822	2.42877	1183
CL6892Contig1	16.2054	2.27987	30.1309	13.2161	3.72422	0.0448733	1	Up	0.196189	4.06e-11	0.21235	2.41505	4.17929	7.93e-09	668
CL6921Contig1	25.5361	7.62227	43.4498	5.70038	2.51106	0.0486432	1	Up	0.202015	0	0.33624	1.18971	1.6315	1.40793	1641
CL6968Contig1	2566.03	577.286	4554.77	7.88997	2.98002	0.00605254	0.654281	Up	9.0662	6.48658	4.4966	88.361	60.4177	25.5441	3950
CL7076Contig1	15.7985	28.9452	2.65189	0.0916174	-3.44823	0.0295964	1	Down	4.22429	3.63256	0.509309	0.760131	1.05e-35	7.15e-22	512
CL7165Contig1	13.8972	26.7308	1.06358	0.0397885	-4.6515	0.0205613	1	Down	0.461277	1.67506	0.65955	0.0509081	0	0.0981423	1282
CL7168Contig1	68.3621	123.197	13.5276	0.109805	-3.18698	0.00254877	0.42342	Down	7.95698	9.68357	12.4879	2.0116	0.439595	1.74682	516
CL7214Contig1	22.4759	0	44.9518	Inf	Inf	0.00250919	0.422005	Up	7.41e-06	0.0340725	0.00011464	10.0448	0.158324	6.93126	423
CL7223Contig1	52.2977	91.5334	13.062	0.142702	-2.80892	0.0218169	1	Down	2.25327	0.972299	3.25382	0.388836	0.569627	0.199643	1736
CL7235Contig1	19.3899	4.12193	34.6579	8.40817	3.07179	0.0438457	1	Up	0.228027	0	0.473465	0.666617	1.5923	6.43444	713
CL7260Contig1	12.1235	24.2471	0	0	#NAME?	0.0027981	0.443539	Down	0.982761	0.967063	0.365367	0	0	0	1489
CL7342Contig1	22.337	2.99438	41.6796	13.9193	3.79901	0.0199109	1	Up	0.506528	0	0	3.65847	1.58952	1.32014	971
CL7417Contig1	57.3904	0	114.781	Inf	Inf	0.000114609	0.0558054	Up	3.04e-40	3.88e-28	8.83e-11	0.0474137	2.6263	2.56818	3675
CL7448Contig1	6.95524	13.9105	0	0	#NAME?	0.0321997	1	Down	2.34017	0	0.996521	0	0	0	576
CL7476Contig1	41.2225	0	82.4449	Inf	Inf	4.67e-07	0.000793291	Up	0	0	0	2.58241	6.22203	6.56513	881
CL748Contig1	243.173	1.81935	484.527	266.319	8.05701	0.0179909	1	Up	0.031034	0	0.0224353	0.010074	12.2861	3.2159	4879	gi|655897591|ref|XP_002723764.2|PREDICTED: thymidylate kinase isoform X1 [Oryctolagus cuniculus]	1.3e-34	sp|P97930|KTHY_MOUSE	6e-36	Thymidylate kinase	KOG3327	1e-34	Thymidylate kinase/adenylate kinase	ko00240	Pyrimidine metabolism	1	K00943	tmk, DTYMK	dTMP kinase	GO:0005829;GO:0005758;GO:0005759;GO:0005739;GO:0005634;GO:0005524;GO:0050145;GO:0004798;GO:0009041;GO:0071363;GO:0006233;GO:0006235;GO:0006227;GO:0045445;GO:0009165;GO:0046686;GO:0043627	cytosol|mitochondrial intermembrane space|mitochondrial matrix|mitochondrion|nucleus|ATP binding|nucleoside phosphate kinase activity|thymidylate kinase activity|uridylate kinase activity|cellular response to growth factor stimulus|dTDP biosynthetic process|dTTP biosynthetic process|dUDP biosynthetic process|myoblast differentiation|nucleotide biosynthetic process|response to cadmium ion|response…
CL7618Contig1	10.0181	20.0362	0	0	#NAME?	0.00751367	0.728247	Down	2.74193	0.225818	1.11531	0	0	0	669
CL7626Contig1	1418.33	2835.29	1.37143	0.000483699	-11.0136	0.0134496	0.941237	Down	0.175262	170.398	10.1467	0	0.0357574	0.0686371	2200
CL7668Contig1	209.877	333.985	85.7683	0.256803	-1.96127	0.0153863	1	Down	2.64727	5.79582	4.28971	1.46829	1.68401	0.736611	3388	gi|1067077212|ref|XP_018022215.1|PREDICTED: solute carrier family 28 member 3-like [Hyalella azteca]	1.6e-179	sp|Q9ERH8|S28A3_MOUSE	3e-104	Solute carrier family 28 member 3	KOG3747	1e-103	Concentrative Na+-nucleoside cotransporter CNT1/CNT2							GO:0005887;GO:0015390;GO:0015389;GO:0015860;GO:0015864	integral component of plasma membrane|purine-specific nucleoside:sodium symporter activity|pyrimidine- and adenine-specific:sodium symporter activity|purine nucleoside transmembrane transport|pyrimidine nucleoside transport
CL7754Contig1	242.875	5.27936	480.471	91.0092	6.50794	2.1e-10	1.19e-06	Up	0	2.12166	0	84.8301	70.9018	47.6821	366
CL7816Contig1	1294.89	1913.44	676.344	0.35347	-1.50034	0.0268747	1	Down	13.0259	19.5145	6.6107	4.29433	8.02807	3.09921	6771	gi|1033837810|gb|ANH79228.1|VLIG2 [Macrobrachium rosenbergii]	0	sp|Q80SU7|GVIN1_MOUSE	9e-137	Interferon-induced very large GTPase 1										GO:0005829;GO:0005634;GO:0005525	cytosol|nucleus|GTP binding
CL786Contig2	869.434	1375.7	363.171	0.263991	-1.92144	0.0132416	0.939599	Down	9.94674	8.12812	8.84063	2.03043	2.51069	4.50076	6703	gi|1062849837|ref|XP_017936177.1|PREDICTED: serine hydrolase-like protein 2 [Manacus vitellinus]	5.5e-41	sp|A2BGU9|SERHL_DANRE	1e-38	Serine hydrolase-like protein	KOG1454	5e-38	Predicted hydrolase/acyltransferase (alpha/beta hydrolase superfamily)							GO:0005739;GO:0016787	mitochondrion|hydrolase activity
CL796Contig2	56.8006	2.60202	110.999	42.6588	5.41477	6e-06	0.0056633	Up	0.0213746	1.86e-05	0.132788	3.01394	2.30946	4.07695	1925
CL809Contig1	85.0603	0	170.121	Inf	Inf	0.00336709	0.494255	Up	0	0	0	0.0133018	6.49951	2.53307	2992	gi|1049425653|ref|XP_017593181.1|PREDICTED: LOW QUALITY PROTEIN: uncharacterized protein DDB_G0271670-like, partial [Corvus brachyrhynchos]	3e-15
CL821Contig2	252.776	467.058	38.4942	0.0824183	-3.60089	0.0213105	1	Down	3.25014	3.92117	9.22586	0.196655	1.16213	0.421127	3403	gi|665797183|ref|XP_008546408.1|PREDICTED: facilitated trehalose transporter Tret1 [Microplitis demolitor]	2.4e-13	sp|Q8MKK4|TRE12_DROME	2e-39	Facilitated trehalose transporter Tret1-2 homolog {ECO:0000303|PubMed:20035867}	KOG0254	3e-40	Predicted transporter (major facilitator superfamily)							GO:0005887;GO:0016020;GO:0005886;GO:0005355;GO:0005351;GO:0046323;GO:0035428	integral component of plasma membrane|membrane|plasma membrane|glucose transmembrane transporter activity|sugar:proton symporter activity|glucose import|hexose transmembrane transport
CL8271Contig1	28.1283	48.6325	7.62417	0.156771	-2.67327	0.0324097	1	Down	7.76079	6.47586	6.59755	3.59604	0	2.8e-12	308
CL8398Contig1	213.845	355.935	71.7551	0.201596	-2.31046	0.00235048	0.41255	Down	49.7809	34.8181	19.4638	14.472	6.76177	0.828895	477
CL844Contig1	88.1343	151.825	24.4435	0.160998	-2.63488	0.0263058	1	Down	0.544784	2.79887	1.12788	0.0120411	0.542228	0.335298	4477
CL8525Contig1	10.9493	0	21.8987	Inf	Inf	0.0322325	1	Up	0	0	0	0	1.46816	0.52891	1741
CL8594Contig1	228.232	101.57	354.893	3.49408	1.80491	0.0420916	1	Up	12.4551	23.534	0	44.9562	51.5381	37.1958	417
CL8821Contig1	35.6186	9.99237	61.2449	6.12917	2.61569	0.0382707	1	Up	0.324182	1.6753	1.09392	3.65948	14.0109	5.60902	410
CL8841Contig1	9.6603	0	19.3206	Inf	Inf	0.0119986	0.898824	Up	2.68e-14	0	0	1.71907	2.57518	2.81192	434
CL8856Contig1	112.127	3.0171	221.236	73.3275	6.19628	0.0226735	1	Up	0.232731	0	0.0617418	0	4.98493	21.7346	1520
CL8861Contig1	66.3633	106.89	25.8362	0.241707	-2.04867	0.0447499	1	Down	8.19693	6.9439	5.56837	2.01087	0.56238	3.82096	691
CL893Contig1	2302.71	17.5577	4587.87	261.303	8.02958	0.0419328	1	Up	0.945746	0.0901041	0.129536	3.47474	20.7243	361.891	2264
CL8941Contig1	152.645	56.6366	248.654	4.39034	2.13433	0.0132063	0.939599	Up	5.0127	5.81716	5.28188	39.7312	27.9745	14.9477	459
CL8946Contig1	7.51667	15.0333	0	0	#NAME?	0.0254812	1	Down	0	1.20126	0.344435	0	0	0	1290	gi|1070206295|ref|XP_018372103.1|PREDICTED: uncharacterized protein LOC108766985 [Trachymyrmex cornetzi]	2.2e-08
CL8948Contig1	57.0352	98.8569	15.2135	0.153894	-2.69999	0.0354511	1	Down	20.4278	8.73645	1.45575	1.53954	3.04388	0	484
CL907Contig2	3339.27	1645.03	5033.51	3.05983	1.61345	0.0436297	1	Up	52.8286	46.9881	11.324	169.638	113.353	81.0696	2132
CL9105Contig1	67.1136	118.294	15.9331	0.134691	-2.89228	0.0192787	1	Down	2.31175	2.07431	4.6296	0.499202	0.583296	0.462166	1600
CL9228Contig1	32.6092	59.0461	6.17232	0.104534	-3.25796	0.0477187	1	Down	0	4.76692	2.83966	0.191684	0.302318	0.59885	975
CL931Contig1	9.25291	18.5058	0	0	#NAME?	0.0131321	0.93944	Down	1.74211	1.03398	3.62791	0	0	0	345
CL9361Contig1	7.52334	0	15.0467	Inf	Inf	0.0281198	1	Up	0	0	0	0.652984	0	2.16574	954
CL9393Contig1	16.6032	30.8859	2.3204	0.075128	-3.73451	0.021185	1	Down	4.41234	4.86085	1.9007	0.859403	0	0	386
CL9417Contig1	17664.2	26471.7	8856.74	0.334574	-1.5796	0.0146983	0.980615	Down	830.676	514.83	308.434	357.649	165.11	69.6881	2237
CL9462Contig1	19.3109	37.6509	0.970822	0.0257848	-5.27733	0.00265565	0.43336	Down	1.00103	0.368787	0.763837	0.0304696	0.0320545	0	2317
CL9588Contig1	19.528	35.2313	3.82477	0.108562	-3.20341	0.0433551	1	Down	1.08429	0.693794	1.29841	0.128816	0.140405	0.167806	1451
CL9589Contig1	43.0678	12.0457	74.0899	6.15074	2.62076	0.0486705	1	Up	3.62479	2.16e-32	0.668367	2.46517	16.12	10.717	410
CL9594Contig1	122.136	186.744	57.527	0.308052	-1.69875	0.0448789	1	Down	22.6368	15.2184	12.1711	7.61927	3.87191	6.68185	509
CL979Contig1	255.498	113.713	397.284	3.49375	1.80478	0.030154	1	Up	2.70027	1.28327	1.27413	8.08788	8.17455	4.38056	2969
CL9843Contig1	512.074	826.694	197.453	0.238847	-2.06584	0.0299205	1	Down	22.7138	23.6179	40.181	18.8924	2.80523	3.15773	1185
CL9857Contig1	58.9151	99.8362	17.994	0.180235	-2.47205	0.0196866	1	Down	2.79341	5.59117	2.45602	0.531122	0.475062	1.49661	1240	gi|110759707|ref|XP_395313.3|PREDICTED: endothelin-converting enzyme 1-like [Apis mellifera]	5.6e-29	sp|Q61391|NEP_MOUSE	3e-37	Neprilysin	KOG3624	9e-37	M13 family peptidase							GO:0030424;GO:0005903;GO:0005737;GO:0030425;GO:0070062;GO:0005925;GO:0016021;GO:0016020;GO:0044306;GO:0005886;GO:0045202;GO:0008021;GO:0004175;GO:0008238;GO:0004222;GO:0008237;GO:0008233;GO:0042277;GO:0008270;GO:0050435;GO:0071345;GO:0071492;GO:0071493;GO:0046449;GO:0001822;GO:0006518;GO:0006508;GO:0090399;GO:0019233	axon|brush border|cytoplasm|dendrite|extracellular exosome|focal adhesion|integral component of membrane|membrane|neuron projection terminus|plasma membrane|synapse|synaptic vesicle|endopeptidase activity|exopeptidase activity|metalloendopeptidase activity|metallopeptidase activity|peptidase activity|peptide binding|zinc ion binding|beta-amyloid metabolic process|cellular response to cytokine sti…
CL985Contig2	20.9751	0.921033	41.0292	44.5469	5.47725	0.0481645	1	Up	0	0	0.0497501	2.51343	0.690823	0.0243418	1831	gi|762168246|ref|XP_011422486.1|PREDICTED: UPF0676 protein C1494.01-like [Crassostrea gigas]	1.6e-44	sp|Q7LL04|YQK1_SCHPO	6e-34	UPF0676 protein C1494.01	KOG0143	9e-49	Iron/ascorbate family oxidoreductases							GO:0005829;GO:0005634;GO:0051213	cytosol|nucleus|dioxygenase activity
CL9866Contig1	10809.1	19187.3	2430.81	0.126688	-2.98064	9.56e-05	0.0497575	Down	553.621	636.807	830.979	96.3564	139.448	80.9132	1200	gi|1073709041|gb|JAT97577.1|putative glutathione s-transferase [Amblyomma aureolatum]	4.1e-38	sp|O35660|GSTM6_MOUSE	5e-58	Glutathione S-transferase Mu 6	KOG1695	1e-55	Glutathione S-transferase	ko05204;ko05418;ko01524;ko00480;ko00980;ko00982	Chemical carcinogenesis|Fluid shear stress and atherosclerosis|Platinum drug resistance|Glutathione metabolism|Metabolism of xenobiotics by cytochrome P450|Drug metabolism - cytochrome P450	6	K00799	GST, gst	glutathione S-transferase	GO:0005737;GO:0004364;GO:0008152	cytoplasm|glutathione transferase activity|metabolic process
CL9964Contig1	1347.12	85.1546	2609.08	30.6394	4.93732	0.00761955	0.729565	Up	5.20977	4.45473	0.444591	0.171929	179.211	173.916	1241
CL999Contig1	113.186	210.082	16.2889	0.0775357	-3.68899	0.000198533	0.0838253	Down	10.175	34.0007	23.4603	2.11609	3.63808	0.31351	397
CL999Contig2	206.969	397.478	16.4608	0.0414131	-4.59377	6.31e-06	0.00576888	Down	8.75071	27.2772	16.1268	0.448434	1.59261	0.587982	989	gi|75022291|sp|Q9GV46.1|LUCB_OPLGRRecName: Full=Oplophorus-luciferin 2-monooxygenase non-catalytic subunit; Flags: Precursor	6.1e-14	sp|Q9GV46|LUCB_OPLGR	3e-39	Oplophorus-luciferin 2-monooxygenase non-catalytic subunit	KOG0619	5e-08	FOG: Leucine rich repeat	ko04360	Axon guidance	1	K06839	SLIT2	slit 2	GO:0005576	extracellular region
CL999Contig3	415.276	755.709	74.8435	0.0990374	-3.33588	0.00839653	0.76017	Down	9.44008	43.9448	14.935	2.51021	4.02237	1.17962	1479			sp|Q9GV46|LUCB_OPLGR	5e-54	Oplophorus-luciferin 2-monooxygenase non-catalytic subunit	KOG0619	9e-07	FOG: Leucine rich repeat							GO:0005576	extracellular region
comp100328_c0_seq1_2	8.205	0	16.41	Inf	Inf	0.0245976	1	Up	0	0	0	1.28772	3.03177	0.462463	515
comp101694_c0_seq1_2	7.13104	0	14.2621	Inf	Inf	0.0368673	1	Up	0	0	0	0.446773	3.88953	2.7018	326
comp101997_c0_seq1_2	7.88105	15.7621	0	0	#NAME?	0.0370347	1	Down	0	6.02311	1.12428	0	0	0	301
comp104844_c0_seq1_2	11.1233	22.2466	0	0	#NAME?	0.00462206	0.587819	Down	5.29025	0.749424	2.44594	0	0	0	358
comp107866_c0_seq1_2	23.7271	5.06568	42.3886	8.36779	3.06485	0.0174749	1	Up	0	0	0.967904	2.49647	5.0384	5.445	533
comp11413_c0_seq1	12.2819	0	24.5639	Inf	Inf	0.0368181	1	Up	0	1e-14	0	1.86183	0	11.8613	332
comp115531_c0_seq1_2	6.6891	0	13.3782	Inf	Inf	0.0498814	1	Up	0	0	0	2.7172	2.11742	0	399
comp117945_c0_seq1_2	18.2574	33.5313	2.98337	0.0889726	-3.49049	0.0292832	1	Down	1.56848	5.80559	5.46865	1.26576	0	0	323
comp12386_c0_seq1	8.07292	0	16.1458	Inf	Inf	0.0308404	1	Up	0	0	0	0.27741	4.14349	1.17682	449
comp13197_c0_seq1_3	10.7494	21.4989	0	0	#NAME?	0.00594275	0.652685	Down	2.86735	2.89893	3.02688	0	0	0	320
comp13306_c0_seq1_3	29.5845	52.3362	6.83287	0.130557	-2.93725	0.0398178	1	Down	11.5082	2.61608	8.49002	0	0	4.37057	301
comp13329_c0_seq1_3	15.5586	29.7913	1.32594	0.0445077	-4.4898	0.0178095	1	Down	0	6.74488	3.34565	0.53767	0	0	375
comp13429_c0_seq1_3	11.7722	22.5854	0.959004	0.0424612	-4.55771	0.0297329	1	Down	0.264502	4.06377	1.68649	0	0.277152	0	491
comp13589_c0_seq1_3	44.1843	10.1009	78.2677	7.74859	2.95393	0.0196581	1	Up	1.45932	1.62902	0	2.22843	7.61622	18.0395	490
comp13641_c0_seq1_3	11.4075	22.327	0.488062	0.0218597	-5.51558	0.0236326	1	Down	0.551359	1.03987	1.37167	0	0	0.0923444	923
comp13711_c0_seq1_3	7.18314	14.3663	0	0	#NAME?	0.0320522	1	Down	6.78e-20	0.916577	0.53248	5.59e-05	3.88e-26	1.03e-24	1229	gi|957852740|ref|XP_014676403.1|PREDICTED: DNA replication ATP-dependent helicase/nuclease DNA2-like isoform X2 [Priapulus caudatus]	1.1e-72	sp|Q8QHA5|DNA2_XENLA	5e-76	DNA replication ATP-dependent helicase DNA2	KOG1805	2e-73	DNA replication helicase	ko03030	DNA replication	1	K10742	DNA2	DNA replication ATP-dependent helicase Dna2	GO:0005739;GO:0005634;GO:0051539;GO:0043139;GO:0008409;GO:0017108;GO:0005524;GO:0003677;GO:0003678;GO:0046872;GO:0004518;GO:0043142;GO:0016890;GO:0006284;GO:0000729;GO:0006260;GO:0000076;GO:0033567;GO:0043137;GO:0045002;GO:0006264;GO:0045740	mitochondrion|nucleus|4 iron, 4 sulfur cluster binding|5'-3' DNA helicase activity|5'-3' exonuclease activity|5'-flap endonuclease activity|ATP binding|DNA binding|DNA helicase activity|metal ion binding|nuclease activity|single-stranded DNA-dependent ATPase activity|site-specific endodeoxyribonuclease activity, specific for altered base|base-excision repair|DNA double-strand break processing|DNA…
comp13789_c0_seq1_3	7.7454	15.4908	0	0	#NAME?	0.0187228	1	Down	2.49665	1.3123	0	0	0	0	621
comp13819_c0_seq1	12.4428	0	24.8855	Inf	Inf	0.00379514	0.528654	Up	0	0	0	5.03883	3.24282	4.8863	304
comp13966_c0_seq1	14.1791	0	28.3582	Inf	Inf	0.00309776	0.467361	Up	0	0	0	1.46168	7.57858	2.54311	381
comp14041_c0_seq1_3	7.09682	14.1936	0	0	#NAME?	0.0308293	1	Down	3.62138	0.626251	2.09136	0	0	0	307
comp14285_c0_seq1	11.8457	0	23.6914	Inf	Inf	0.00492613	0.605763	Up	0	0	0	2.246	5.9645	3.31816	327
comp14322_c0_seq1_3	8.85159	17.7032	0	0	#NAME?	0.0284224	1	Down	7.24889	1.71901	0	0	0	0	308
comp14544_c0_seq1_3	7.42711	14.8542	0	0	#NAME?	0.0270222	1	Down	3.04784	0	1.97129	0	0	0	382
comp14648_c0_seq1	8.09179	0	16.1836	Inf	Inf	0.0232382	1	Up	5.58e-14	5.61e-43	0.060343	3.55165	0	4.27313	345
comp14650_c0_seq1	11.1544	0	22.3088	Inf	Inf	0.0153733	1	Up	0	0	0	1.18587	5.15514	0.695875	483
comp14745_c0_seq1	7.90357	0	15.8071	Inf	Inf	0.0235278	1	Up	0	0	0	1.20353	0.752676	6.41991	339
comp15007_c0_seq1_3	11.0937	22.1873	0	0	#NAME?	0.0137737	0.951384	Down	2.74714	7.18345	0	0	0	0	331
comp15266_c0_seq1_3	6.09203	12.1841	0	0	#NAME?	0.0479411	1	Down	2.63118	0	0.381545	0	0	0	600
comp15553_c0_seq1	14.4127	0	28.8255	Inf	Inf	0.0016603	0.336395	Up	0	0	0	0.36258	6.26827	4.69362	420
comp15637_c0_seq1_3	10.1421	20.2841	0	0	#NAME?	0.00933168	0.804897	Down	0	2.88488	3.96124	0	0	0	352
comp15716_c0_seq1	205.761	2.7631	408.759	147.935	7.20882	0.0495705	1	Up	5.05e-25	0	0.418989	0.724375	6.91889	111.225	655
comp15743_c0_seq1_3	7.1923	14.3846	0	0	#NAME?	0.0249974	1	Down	2.92208	2.21179	0	4.56e-05	1.03e-07	0	420
comp15791_c0_seq1	146.634	13.8155	279.452	20.2274	4.33824	0.034308	1	Up	0	0	3.9417	6.86862	84.4777	28.9524	365
comp15955_c0_seq1	20.5344	3.59326	37.4754	10.4294	3.38258	0.0386018	1	Up	1.33665	1.52e-16	0	1.18297	7.97387	4.71741	433
comp16098_c0_seq1	14.4991	1.79663	27.2017	15.1404	3.92033	0.0389131	1	Up	0.843597	0	0	0	5.48935	9.28973	322
comp16131_c0_seq1	25.1089	0	50.2178	Inf	Inf	0.00406298	0.545744	Up	0	0	0	0	2.32	1.34198	2222
comp16188_c0_seq1_3	6.72788	13.4558	0	0	#NAME?	0.0316328	1	Down	3.05403	2.47921	0	0	0	0	365
comp16284_c0_seq1_3	80.0978	150.63	9.56581	0.0635055	-3.97697	0.031464	1	Down	9.99e-29	9.97741	12.1831	1.48663	0.219109	8.3e-19	803
comp16306_c0_seq1_3	18.0476	36.0952	0	0	#NAME?	0.00310627	0.467361	Down	2.39884	4.55178	0	1.29e-07	2.66e-19	1.2e-20	766
comp16389_c0_seq1	10.7723	0	21.5447	Inf	Inf	0.0074049	0.724307	Up	0	0	0	0.79703	4.37986	3.40654	410
comp16511_c0_seq1	43.8337	7.78335	79.884	10.2635	3.35944	0.00238683	0.414628	Up	0.250005	6.02e-22	0.551761	1.37954	5.07789	5.44737	1112
comp16551_c0_seq1_3	364.835	729.671	0	0	#NAME?	8.08e-19	2.44e-14	Down	43.335	76.2494	42.5804	0	0	0	599
comp16615_c0_seq1_3	187.47	287.942	86.9972	0.302134	-1.72674	0.0351355	1	Down	43.4026	35.6933	34.4534	10.831	16.4941	14.0741	336
comp16639_c0_seq1_3	233.511	0	467.023	Inf	Inf	0.0141456	0.964313	Up	2.25e-28	6.01e-10	3.6e-16	0	13.9906	226.95	370	gi|954258522|gb|KRX52181.1|hypothetical protein T09_2865 [Trichinella sp. T9]	1.9e-50
comp16662_c0_seq1_3	55.637	104.036	7.23769	0.0695689	-3.84541	0.000835671	0.214707	Down	10.9427	6.39987	13.912	1.44908	5.41e-05	1.36292	418	gi|1067086394|ref|XP_018027139.1|PREDICTED: signal recognition particle 9 kDa protein-like [Hyalella azteca]	1.8e-23	sp|Q9VSC1|SRP09_DROME	2e-18	Signal recognition particle 9 kDa protein	KOG3465	4e-19	Signal recognition particle, subunit Srp9	ko03060	Protein export	1	K03109	SRP9	signal recognition particle subunit SRP9	GO:0005785;GO:0005786;GO:0008312;GO:0005047;GO:0045900;GO:0006616	signal recognition particle receptor complex|signal recognition particle, endoplasmic reticulum targeting|7S RNA binding|signal recognition particle binding|negative regulation of translational elongation|SRP-dependent cotranslational protein targeting to membrane, translocation
comp16693_c0_seq1	85.773	146.854	24.6924	0.168143	-2.57224	0.00706715	0.70367	Down	14.0487	7.35356	13.201	1.72139	3.62791	1.63482	548
comp16768_c0_seq1	6.63531	0	13.2706	Inf	Inf	0.0487229	1	Up	0	0	0	1.01883	2.28031	0.723766	501
comp16838_c0_seq1_3	9.15187	18.3037	0	0	#NAME?	0.0122651	0.907793	Down	0.688147	4.12436	2.08727	0	0	0	339
comp17088_c0_seq1_3	10.5182	21.0364	0	0	#NAME?	0.00597175	0.653192	Down	1.09946	3.33332	0.898121	0	0	0	545
comp17222_c0_seq1_3	99.0479	161.355	36.7405	0.227699	-2.1348	0.0229323	1	Down	33.8427	34.6631	4.22578	2.5685	11.8845	2.87304	325
comp17499_c0_seq1_3	8.12925	16.2585	0	0	#NAME?	0.0205924	1	Down	3.3102	0	3.27776	0	0	0	308
comp17609_c0_seq1_3	8.90179	17.8036	0	0	#NAME?	0.0194354	1	Down	0	5.88317	1.43891	0	0	0	320
comp17675_c0_seq1_3	6.49014	12.9803	0	0	#NAME?	0.0451048	1	Down	1.49063	0.192045	1.76577	4.66e-05	0	0	471
comp18190_c0_seq1_2	7.47732	0	14.9546	Inf	Inf	0.0329026	1	Up	1.88e-19	0	0	0.408639	3.30109	0.903535	510
comp18410_c0_seq1	6.57261	0	13.1452	Inf	Inf	0.0487456	1	Up	0	0	0	1.10309	0	5.70145	359
comp18789_c0_seq1_3	11.8826	23.7651	0	0	#NAME?	0.00992897	0.828027	Down	3.62353	0	5.31417	0	0	0	320
comp18793_c0_seq1	8.01501	0	16.03	Inf	Inf	0.0256266	1	Up	0	0	0	0.714653	3.9577	1.51045	408
comp18839_c0_seq1	7.155	0	14.31	Inf	Inf	0.0387361	1	Up	0	0	0	0.73083	5.42966	0.940304	303	gi|646699486|gb|KDR10066.1|Intraflagellar transport protein 140-like protein [Zootermopsis nevadensis]	9.9e-30	sp|Q96RY7|IF140_HUMAN	2e-24	Intraflagellar transport protein 140 homolog	KOG3617	1e-24	WD40 and TPR repeat-containing protein							GO:0005930;GO:0005813;GO:0036064;GO:0097542;GO:0005737;GO:0030991;GO:0032391;GO:0001750;GO:0007368;GO:1990403;GO:0031076;GO:0048701;GO:0042733;GO:0007507;GO:0035721;GO:0021532;GO:1905515;GO:0035845;GO:0061512;GO:1902017;GO:0008589;GO:0072001;GO:0060041;GO:0048705	axoneme|centrosome|ciliary basal body|ciliary tip|cytoplasm|intraciliary transport particle A|photoreceptor connecting cilium|photoreceptor outer segment|determination of left/right symmetry|embryonic brain development|embryonic camera-type eye development|embryonic cranial skeleton morphogenesis|embryonic digit morphogenesis|heart development|intraciliary retrograde transport|neural tube pattern…
comp18893_c0_seq1	15.491	0	30.982	Inf	Inf	0.0108745	0.859865	Up	0	0	0	3.71223	0	13.649	322
comp18945_c0_seq1_3	6.38266	12.7653	0	0	#NAME?	0.0374957	1	Down	2.54898	1.63381	3.12e-21	0	0	0	455
comp19687_c0_seq1_2	2245.98	131.471	4360.49	33.1669	5.05167	3.14e-09	9.98e-06	Up	0.970716	61.444	0	898.153	639.2	755.008	302
comp19957_c0_seq1	98.7704	197.541	0	0	#NAME?	0.000152855	0.0678128	Down	15.0735	0.000328494	16.5275	0	1.87e-19	2.61e-20	774
comp20143_c0_seq1	8.02564	0	16.0513	Inf	Inf	0.0255393	1	Up	1.26e-51	0	0	3.55718	1.39106	2.1274	357
comp20259_c0_seq1_3	7.77423	15.5485	0	0	#NAME?	0.0214749	1	Down	1.04386	4.47917	1.09935	0	0	0	324
comp21034_c0_seq1_3	9.22461	18.4492	0	0	#NAME?	0.0128077	0.927874	Down	0	3.93209	2.81415	0	0	0	342
comp22225_c0_seq1_3	8.42869	16.8574	0	0	#NAME?	0.017696	1	Down	2.39295	0	2.1682	0	0	0	468
comp22457_c0_seq1_3	7.80507	15.6101	0	0	#NAME?	0.0258558	1	Down	0	2.85538	3.31768	0	0	0	301
comp22649_c0_seq1	7.77833	0	15.5567	Inf	Inf	0.026232	1	Up	0	0	0	0	3.77289	4.79219	311
comp23047_c0_seq1_2	7.2336	0	14.4672	Inf	Inf	0.0465247	1	Up	0	0	0	4.267	1.25378	0	383
comp23278_c0_seq1	9.55988	0	19.1198	Inf	Inf	0.0133152	0.939599	Up	0	0	0	3.26812	3.33096	1.7894	352
comp23642_c0_seq1_3	8.26138	16.5228	0	0	#NAME?	0.0405594	1	Down	1.14732	4.85553	0	0	0	0	400
comp23807_c0_seq1_3	11.1242	22.2484	0	0	#NAME?	0.0190442	1	Down	2.55581	7.6587	0	0	0	0	321
comp24273_c0_seq1_3	9.83295	19.6659	0	0	#NAME?	0.0174348	1	Down	2.60064	0	4.52812	0	0	0	324
comp2439_c0_seq1	9.51581	0	19.0316	Inf	Inf	0.0119311	0.895987	Up	0	0	0	0	4.39833	6.18572	310
comp24604_c0_seq1	8.67533	0	17.3507	Inf	Inf	0.019631	1	Up	0	0	0.000224591	1.28254	4.20537	1.07102	403
comp24692_c0_seq1	9.50702	0	19.014	Inf	Inf	0.0337802	1	Up	0	0	0	1.97353	7.20114	0	303
comp24742_c0_seq1	6.93278	0	13.8656	Inf	Inf	0.0387154	1	Up	0	0	0	0	2.43125	3.2062	421
comp24995_c0_seq1	6.47426	0	12.9485	Inf	Inf	0.0486033	1	Up	0	0	0	0.68286	2.56253	3.51057	319
comp25117_c0_seq1_3	10.2701	20.5402	0	0	#NAME?	0.00659569	0.680743	Down	3.49963	2.74094	1.58798	0	0	0	367
comp25121_c0_seq1_3	8.87263	17.7453	0	0	#NAME?	0.011155	0.873091	Down	3.77175	4.98255	0	0	0	0	306
comp25405_c0_seq1	8.96574	0	17.9315	Inf	Inf	0.0169339	1	Up	0	0	0	1.51655	4.62368	1.86694	350
comp25594_c0_seq1	7.34879	0	14.6976	Inf	Inf	0.0336723	1	Up	0	0	0	0	4.99948	2.68224	309
comp26208_c0_seq1	7.39159	0	14.7832	Inf	Inf	0.0304006	1	Up	0	0	0	0	2.72506	5.69189	310
comp26242_c0_seq1_2	40.5617	0	81.1235	Inf	Inf	0.0199681	1	Up	0	0	0	31.6462	2.85637	3.81971	313
comp26464_c0_seq1_3	7.74336	15.4867	0	0	#NAME?	0.0246044	1	Down	0	3.84965	2.20746	0	0	0	323
comp26673_c0_seq1_3	7.35728	14.7146	0	0	#NAME?	0.0230489	1	Down	2.97131	2.38954	0	0	0	0	414
comp26751_c0_seq1	10.8958	0	21.7916	Inf	Inf	0.00645354	0.672974	Up	2.09e-12	1.35e-16	0	1.75e-31	2.35229	3.97496	598
comp26756_c0_seq1_3	6.59054	13.1811	0	0	#NAME?	0.033082	1	Down	3.92876	1.18209	0	0	0	0	403
comp27035_c0_seq1_3	6.82435	13.6487	0	0	#NAME?	0.0325302	1	Down	2.24399	0.721232	0.583363	0	0	0	555
comp27176_c0_seq1_3	6.55764	13.1153	0	0	#NAME?	0.0427305	1	Down	0	2.84411	1.41923	0	0	0	386
comp27276_c0_seq1_3	123.612	243.068	4.15568	0.0170968	-5.87013	0.000596739	0.178288	Down	19.708	7.98276	30.9025	0.00261238	1.18001	6.97e-08	507
comp27283_c0_seq1_2	10.7224	0	21.4448	Inf	Inf	0.0149771	0.992629	Up	0	0	0	0	7.39141	3.88494	307
comp27334_c0_seq1	7.6185	0	15.237	Inf	Inf	0.0281537	1	Up	0	0	0	0	1.06939	1.40784	1059
comp27419_c0_seq1_2	33.7684	0	67.5368	Inf	Inf	0.000358779	0.125944	Up	1.48e-05	1.62e-17	9.28e-14	3.44e-11	13.7277	21.5433	333
comp27437_c0_seq1	17.7137	0	35.4274	Inf	Inf	0.00719831	0.712491	Up	2.63e-34	0	2.34e-08	0	10.9401	5.98345	339
comp27528_c0_seq1	38.1846	0	76.3692	Inf	Inf	0.0390547	1	Up	0	0	0	0	12.3384	1.70691	832
comp27579_c0_seq1_3	65.9786	131.957	0	0	#NAME?	5.39e-05	0.0327558	Down	5.6637	14.0769	24.7926	0	0	0	353
comp27607_c0_seq1_3	97.6169	195.234	0	0	#NAME?	0.0421319	1	Down	78.7679	0	0	0	0	0	392
comp27778_c0_seq1_3	7.63857	15.2771	0	0	#NAME?	0.0290104	1	Down	5.55975	1.34583	0	1.3e-15	0	0	342
comp27815_c0_seq1_3	7.36965	14.7393	0	0	#NAME?	0.0223202	1	Down	2.52746	0.847492	0	0	0	0	673
comp27868_c0_seq1	24.1342	0	48.2683	Inf	Inf	0.000617325	0.18271	Up	0	0	0	0	4.11869	4.81337	919
comp28006_c0_seq1	33.5801	0	67.1602	Inf	Inf	0.00907357	0.79054	Up	0	0	0	0	7.65923	2.96951	1005
comp28659_c0_seq1_3	123.007	17.4984	228.515	13.0592	3.707	0.0197474	1	Up	1.51011	4.63966	1.52734	1.04367	63.195	62.4926	303
comp28813_c0_seq2	6.57261	0	13.1452	Inf	Inf	0.0487456	1	Up	3.43e-26	1.97e-13	0	0.555487	0	2.86321	713
comp28878_c0_seq1_3	10.9053	21.8105	0	0	#NAME?	0.00606058	0.654281	Down	0	3.79425	2.62237	0	0	0	420
comp28890_c0_seq1_2	15.4262	0	30.8524	Inf	Inf	0.0133106	0.939599	Up	0	0	0	7.34614	2.83055	0	439
comp28928_c0_seq1_3	13.0481	26.0962	0	0	#NAME?	0.0137956	0.951384	Down	1.17862	1.21695	5.17743	0	0	0	398
comp28960_c0_seq1_3	9.64356	19.2871	0	0	#NAME?	0.0449704	1	Down	0	1.494	4.78731	0	0	0	341
comp29372_c0_seq1_3	14.0636	28.1272	0	0	#NAME?	0.00228224	0.408894	Down	4.3e-12	2.05195	2.1225	6.82e-13	0.000788522	2.77e-08	813
comp29394_c0_seq1	9.92711	0	19.8542	Inf	Inf	0.0197314	1	Up	0	0	0	0.780706	6.84776	1.89236	326
comp29512_c0_seq1	8.00703	0	16.0141	Inf	Inf	0.0252164	1	Up	0	0	0	1.96931	2.36464	2.38557	376
comp29636_c0_seq1_3	10.9873	20.6487	1.32594	0.0642143	-3.96096	0.0492855	1	Down	4.55143	1.96834	1.94078	0.50656	0	0	332
comp29659_c0_seq1_3	9.1894	17.7395	0.639336	0.0360403	-4.79425	0.0381284	1	Down	3.51845	2.16794	0	1.54e-37	0.154056	8.4e-15	475
comp29916_c0_seq1_3	6.59343	13.1869	0	0	#NAME?	0.0340089	1	Down	2.79901	2.57103	0	0	0	0	372
comp30006_c0_seq1	12.6916	0	25.3832	Inf	Inf	0.00394081	0.542001	Up	0	0	0	3.91484	4.10358	0	468
comp30338_c0_seq2	8.04162	0	16.0832	Inf	Inf	0.0410425	1	Up	0	0	0	0.650251	3.45279	0.322809	545
comp30341_c0_seq1	7.7154	0	15.4308	Inf	Inf	0.0272562	1	Up	0	0	7.1e-29	0.775451	1.18836	2.32143	617
comp30344_c0_seq1_3	6.09849	12.197	0	0	#NAME?	0.0436168	1	Down	2.37005	1.78374	0	0	0	0	444
comp30601_c0_seq2	13.6562	0	27.3124	Inf	Inf	0.0330123	1	Up	0	0	0	0.330529	2.64578	0.288727	1258
comp30703_c0_seq1	12.6124	0	25.2248	Inf	Inf	0.0230743	1	Up	0	0	0	0.871394	9.06234	2.11837	323
comp31079_c0_seq1_3	37.5523	68.6215	6.48317	0.0944772	-3.40389	0.0137179	0.950532	Down	8.60882	0.542474	4.3124	0.969683	0.332874	0.08032	688
comp31120_c0_seq1_3	7.8217	15.6434	0	0	#NAME?	0.0182769	1	Down	4.28618	3.40776	0	0	0	0	308
comp31173_c0_seq1	6.57916	0	13.1583	Inf	Inf	0.0477666	1	Up	0	0	0	0.588452	2.94791	2.19899	377
comp31779_c0_seq1	10.3235	0	20.6471	Inf	Inf	0.00836609	0.76017	Up	0	8.28e-21	0	6.94e-15	4.3706	6.16791	335
comp31804_c0_seq2_2	10.9505	21.9011	0	0	#NAME?	0.00616049	0.657251	Down	3.11342	1.27503	1.23e-25	1.03e-20	1.78e-25	0	764
comp31807_c0_seq1	9.08626	0	18.1725	Inf	Inf	0.015161	0.998258	Up	0	0	0	0	5.02682	3.60482	346
comp32364_c0_seq1_3	5.96692	11.9338	0	0	#NAME?	0.0483025	1	Down	1.13272	3.50918	0	0	0	0	381
comp32449_c0_seq1	7.22054	0	14.4411	Inf	Inf	0.033908	1	Up	0	1.86e-05	0.00877859	0.144257	3.26982	4.34483	313
comp32663_c0_seq1_3	6.15206	12.3041	0	0	#NAME?	0.0469161	1	Down	1.17457	0.95271	0.523765	0	0	0	628	gi|1067070709|ref|XP_018018730.1|PREDICTED: gamma-glutamyl hydrolase-like [Hyalella azteca]	2.5e-08	sp|Q92820|GGH_HUMAN	9e-10	Gamma-glutamyl hydrolase	KOG1559	2e-10	Gamma-glutamyl hydrolase	ko01523;ko00790	Antifolate resistance|Folate biosynthesis	2	K01307	GGH	gamma-glutamyl hydrolase
comp32740_c0_seq1	8.08944	0	16.1789	Inf	Inf	0.0232562	1	Up	0	0	0	0	3.1548	2.8531	454
comp32854_c0_seq1	10.6252	0	21.2504	Inf	Inf	0.00801833	0.75059	Up	2.26e-26	7.21e-10	0	1.6625	2.79621	2.50833	500
comp32871_c0_seq1	400.624	194.058	607.19	3.12891	1.64566	0.0262736	1	Up	5.95129	6.5798	3.99865	7.48682	21.851	35.5437	1588	gi|387913800|gb|AFK10509.1|hypothetical protein [Callorhinchus milii]	8e-15
comp33369_c0_seq1_3	17.096	31.2678	2.92428	0.0935237	-3.41852	0.0289014	1	Down	2.81623	5.32668	1.06159	0.41194	0.479118	0	476
comp33542_c0_seq1_2	64.6564	0	129.313	Inf	Inf	0.00999261	0.829249	Up	0	0	6.36e-25	8.77e-21	32.5237	9.25444	485
comp33623_c0_seq1	7.39159	0	14.7832	Inf	Inf	0.0304006	1	Up	3.04e-16	3.48e-10	0.000270569	0	1.4857	2.98576	583
comp33706_c0_seq1_3	6.46186	12.9237	0	0	#NAME?	0.0386434	1	Down	1.32855	4.67381	0	0	0	0	309
comp33977_c0_seq1_3	6.28193	12.5639	0	0	#NAME?	0.0496914	1	Down	0.636292	1.92474	1.9729	0	0	0	336
comp34293_c0_seq1_2	7.09769	0	14.1954	Inf	Inf	0.0410913	1	Up	0	0	3.14e-15	1.03282	3.16327	2.69e-36	499
comp34730_c0_seq2_3	11.0326	22.0653	0	0	#NAME?	0.00684865	0.692643	Down	1.73413	3.42842	0	0	0	3.26e-38	641
comp34743_c0_seq2	11.9207	0	23.8415	Inf	Inf	0.00499511	0.609757	Up	0	0	0	5.39229	3.54108	2.27285	325
comp34744_c0_seq1_3	9.36587	18.7317	0	0	#NAME?	0.0427837	1	Down	0	6.30559	0.960787	0	0	0	356
comp34866_c0_seq1	7.54049	0	15.081	Inf	Inf	0.0289024	1	Up	0	0	0	0.741364	1.79808	4.18157	389
comp34966_c0_seq1	17.6346	0	35.2692	Inf	Inf	0.00470439	0.592988	Up	7.53e-09	4.44e-28	9.33e-10	4.44099	8.85642	8.75e-08	391
comp35001_c0_seq1_3	8.7973	17.5946	0	0	#NAME?	0.0144589	0.973406	Down	3.7505	1.27e-07	2.63289	0	5.36e-18	4.78e-27	359
comp35222_c0_seq1	10.6609	0	21.3219	Inf	Inf	0.00728686	0.718898	Up	2.63e-27	1.55e-09	0	0.274958	2.8283	4.10487	507
comp35257_c0_seq1	13.4446	0	26.8892	Inf	Inf	0.00243609	0.417254	Up	0	0	0	0	5.05204	4.82244	456
comp36202_c0_seq1	19.5766	3.47695	35.6762	10.2608	3.35907	0.0390501	1	Up	0.685951	0.705049	0	3.31925	6.12626	6.08011	373
comp36854_c0_seq1_3	7.3537	14.7074	0	0	#NAME?	0.0285271	1	Down	1.56818	0.401777	1.3653	0	9.01e-22	0	559
comp36989_c0_seq1_3	13.6662	27.3323	0	0	#NAME?	0.00181571	0.354914	Down	3.46296	3.2675	4.70653	0	0	0	301
comp37496_c0_seq1	14.8519	0.898315	28.8054	32.0661	5.00297	0.0144464	0.973406	Up	0.311707	7.06e-16	0	1.91971	5.12048	4.17753	414
comp37568_c0_seq1	16.6354	33.2709	0	0	#NAME?	0.0029135	0.452748	Down	0.501309	2.35428	4.31225	0.000198174	2.8e-22	1.46e-19	545
comp37978_c0_seq1	11.5301	0	23.0603	Inf	Inf	0.0105722	0.851609	Up	0	0	0	0	3.20039	1.85468	745
comp38155_c0_seq1	14.8982	0	29.7963	Inf	Inf	0.00138264	0.296032	Up	6.08e-29	5.98e-30	1.42e-06	0.362892	5.12151	3.79706	530
comp3836_c0_seq1_2	9.63782	0	19.2756	Inf	Inf	0.0112859	0.874936	Up	0	0	0	0	4.06854	5.79352	338
comp38709_c0_seq1	56.3283	0	112.657	Inf	Inf	8.59e-06	0.00720228	Up	5.97e-05	0.0131833	7.77e-05	1.1568	7.63076	5.59148	1277
comp38715_c0_seq1	81.0622	27.9919	134.132	4.79183	2.26058	0.0219026	1	Up	2.67029	0.0405438	0.356535	2.80809	4.50899	9.48177	1359
comp38747_c0_seq1	465.44	894.527	36.3529	0.0406392	-4.62098	0.00384585	0.53258	Down	31.5889	117.059	162.931	3.11504	11.4487	1.24985	345
comp38842_c0_seq1	75.0011	0	150.002	Inf	Inf	8.09e-10	3.25e-06	Up	5.9e-08	0.00288745	1.91e-11	5.06079	7.45158	5.83081	1301	gi|443711924|gb|ELU05464.1|hypothetical protein CAPTEDRAFT_157510 [Capitella teleta]	4.7e-111	sp|Q83F39|TDH_COXBU	8e-61	L-threonine 3-dehydrogenase {ECO:0000255|HAMAP-Rule:MF_00627}	KOG0024	2e-34	Sorbitol dehydrogenase	ko00040;ko00051	Pentose and glucuronate interconversions|Fructose and mannose metabolism	2	K00008	SORD, gutB	L-iditol 2-dehydrogenase	GO:0005737;GO:0008743;GO:0008270;GO:0019518	cytoplasm|L-threonine 3-dehydrogenase activity|zinc ion binding|L-threonine catabolic process to glycine
comp38862_c0_seq1	735.006	219.545	1250.47	5.69573	2.50988	0.00999061	0.829249	Up	26.3924	79.8575	0	307.873	197.805	126.691	303
comp38886_c0_seq1	9.72174	0.299438	19.144	63.9331	5.99849	0.0320488	1	Up	0.124096	1.27e-07	0	2.43268	3.48089	0	471
comp39022_c0_seq1_3	254.729	509.459	0	0	#NAME?	0.0279322	1	Down	0	120.436	6.71e-104	0	1.47e-26	3.71e-77	606
comp39098_c0_seq1_2	13.6922	0	27.3844	Inf	Inf	0.0125432	0.919093	Up	0	0	0	0	9.78283	4.89628	303
comp39360_c0_seq1	31.5498	0.460517	62.6391	136.019	7.08767	0.000970648	0.234423	Up	0	0	0.0978499	0	6.96922	8.95546	674
comp39427_c0_seq2	55.2099	9.67085	100.749	10.4178	3.38098	0.00100071	0.238818	Up	6.37e-61	2.4e-69	1.84988	10.3015	14.1698	4.16315	534
comp39446_c0_seq1_2	10.8466	21.6932	0	0	#NAME?	0.00423331	0.558077	Down	6.69424	3.49912	0	0	0	0	322
comp39490_c0_seq1_3	6.54016	13.0803	0	0	#NAME?	0.0444329	1	Down	2.37394	0	2.70977	0	0	0	311
comp39734_c0_seq1_2	7.39075	0	14.7815	Inf	Inf	0.0345018	1	Up	0	0	0	1.16831	3.30807	1.02812	410
comp39816_c0_seq2_3	16.8744	31.0968	2.65189	0.0852783	-3.55168	0.0342397	1	Down	0	3.47872	2.8401	0.632227	0	0	598
comp39918_c0_seq1	12.7039	0	25.4079	Inf	Inf	0.00582307	0.650169	Up	0	0	0	0	5.93563	4.07402	414
comp40250_c0_seq1	10.2521	0	20.5042	Inf	Inf	0.0102005	0.837021	Up	1.86e-16	7.5e-09	1.05e-17	1.27374	1.32856	0.362304	1044
comp40477_c0_seq2_3	22.0955	44.191	0	0	#NAME?	0.00542416	0.63469	Down	4.94334	1.36e-29	7.89946	5.94e-42	0	0	409
comp40522_c0_seq1_3	15119	25983.5	4254.49	0.163738	-2.61054	0.0419651	1	Down	2848.06	1074.35	4009.06	0.264589	1564.54	0.00817504	404	gi|700367703|gb|AIU92928.1|chitinase 1 [Macrobrachium nipponense]	2.8e-19	sp|P36362|CHIT_MANSE	2e-09	Endochitinase	KOG2806	8e-12	Chitinase	ko00520	Amino sugar and nucleotide sugar metabolism	1	K01183	E3.2.1.14	chitinase	GO:0005576;GO:0008061;GO:0004568;GO:0006032;GO:0000272	extracellular region|chitin binding|chitinase activity|chitin catabolic process|polysaccharide catabolic process
comp40746_c0_seq1_3	178.685	332.275	25.096	0.0755277	-3.72685	2.48e-05	0.0182258	Down	35.1857	29.6346	35.3841	3.37379	4.26846	1.26551	430
comp40920_c0_seq2	7.15972	0	14.3194	Inf	Inf	0.0386769	1	Up	0	0	0	3.10739	1.56634	1.11523	377
comp40953_c0_seq1	6.9514	0	13.9028	Inf	Inf	0.0391573	1	Up	0	0	0	1.09509	1.22798	2.41529	490
comp41007_c0_seq1_3	44.6707	87.3643	1.9771	0.0226305	-5.46559	0.00230291	0.408956	Down	5.63018	5.28967	0	0.201909	0.047428	0	1206
comp41360_c0_seq1_3	631.389	1181.62	81.1575	0.0686832	-3.8639	1.79e-06	0.00230383	Down	211.982	169.421	125.564	2.8663	25.1108	13.2076	316	gi|1067109048|ref|XP_018014119.1|PREDICTED: cytochrome P450 2L1-like [Hyalella azteca]	1.5e-25	sp|Q27712|CP2L1_PANAR	2e-30	Cytochrome P450 2L1	KOG0156	1e-27	Cytochrome P450 CYP2 subfamily	ko00981	Insect hormone biosynthesis	1	K14985	CYP18A1	26-hydroxylase	GO:0005789;GO:0031090;GO:0070330;GO:0020037;GO:0005506	endoplasmic reticulum membrane|organelle membrane|aromatase activity|heme binding|iron ion binding
comp41441_c0_seq1_3	6.51966	13.0393	0	0	#NAME?	0.0405032	1	Down	1.11889	3.42234	1.18381	0	0	0	302
comp41518_c0_seq1_3	28.4833	55.5023	1.46419	0.0263806	-5.24438	0.000823992	0.213713	Down	2.61161	11.7467	4.32062	1.49e-18	0	0.662728	394
comp41577_c0_seq1	33.2913	0	66.5825	Inf	Inf	0.00425446	0.559642	Up	6.21e-22	6.59e-19	1.98e-24	20.5757	8.55519	8.93e-36	331
comp41578_c0_seq1	16.0323	0	32.0647	Inf	Inf	0.000908339	0.223852	Up	1.75e-18	0	0	4.52444	1.75153	4.83236	473
comp41607_c0_seq3_3	7.64465	15.2893	0	0	#NAME?	0.029025	1	Down	0.514669	0.532772	2.21092	0	0	0	537
comp41677_c0_seq1_3	7.30267	14.6053	0	0	#NAME?	0.0309405	1	Down	0.727449	2.23968	2.31947	0	0	0	340
comp41989_c0_seq2	23.1167	3.75298	42.4805	11.3191	3.50069	0.0473596	1	Up	0	0.157675	0.303882	0.95559	0.876639	6.42877	932
comp42038_c0_seq1	7.39931	0	14.7986	Inf	Inf	0.0337477	1	Up	1.18e-19	1.55e-08	0	0.666754	1.75578	0.865548	715
comp42064_c0_seq1_3	14.6164	29.2328	0	0	#NAME?	0.00902781	0.79054	Down	3.42373	8.51059	0	5.49e-35	1.1e-30	0	363
comp42158_c0_seq1	8.24071	0	16.4814	Inf	Inf	0.0221347	1	Up	0	1.09e-21	4.45e-14	0	3.04738	2.05725	523
comp42415_c0_seq1_3	11.0272	20.7284	1.32594	0.0639673	-3.96652	0.0489783	1	Down	0.73787	3.80049	0.773875	0.337395	0	0	529
comp42615_c1_seq1	13.696	1.91091	25.4811	13.3345	3.73709	0.0413247	1	Up	3.67e-06	0.236887	0.149805	1.59713	2.57793	3.13366	576
comp42720_c0_seq1_3	6.17257	12.3451	0	0	#NAME?	0.0438466	1	Down	1.85219	0	0.338054	0.0278753	0	0	807
comp43234_c0_seq1	7.58454	0	15.1691	Inf	Inf	0.030029	1	Up	0	0	0	0.784978	3.96039	2.98818	322
comp43387_c0_seq1_3	10.5107	21.0214	0	0	#NAME?	0.00565034	0.643713	Down	2.89497	6.11542	0.905903	0	0	0	302
comp43405_c0_seq1	69.6061	0	139.212	Inf	Inf	0.0165107	1	Up	0	0	0	55.6049	8.25664	1.28631	310
comp43407_c0_seq1_3	15.9709	31.9419	0	0	#NAME?	0.0038028	0.528654	Down	0	3.52163	4.68197	0	0	0	457
comp43411_c0_seq1_2	7.60674	0	15.2135	Inf	Inf	0.0328533	1	Up	0	0	0	1.63583	3.19894	0	465
comp43434_c0_seq1_3	15.419	30.8381	0	0	#NAME?	0.00189792	0.363435	Down	9.13471	0	3.8638	0	0	0	325
comp43558_c0_seq2_3	8.05125	16.1025	0	0	#NAME?	0.0418157	1	Down	0.20974	0.58971	2.24717	0	0	0	601
comp43659_c0_seq1	25.445	3.62956	47.2605	13.021	3.70277	0.0127723	0.926879	Up	0	1.52477	0	8.08964	8.57652	5.58	330
comp43770_c0_seq1	159.15	296.085	22.2142	0.0750266	-3.73645	2.57e-05	0.0182258	Down	29.1665	25.8143	20.7479	0.404138	5.45332	0.659488	524
comp43939_c0_seq1_3	15.0547	28.8892	1.22015	0.0422357	-4.56539	0.0236854	1	Down	1.57403	2.96016	4.02306	0	0	0.523067	409
comp44046_c0_seq1	6.39891	0	12.7978	Inf	Inf	0.0490161	1	Up	0	0	0	1.39512	0.876281	4.41061	331
comp44479_c0_seq1_3	9.05963	18.1193	0	0	#NAME?	0.0138581	0.952401	Down	0	4.19969	3.11458	0	0	0	302
comp44752_c0_seq1	7.89677	0	15.7935	Inf	Inf	0.0283475	1	Up	4.64e-26	1.51e-23	3.29e-39	1.87e-20	1.23312	4.88385	475
comp44936_c0_seq1	8.31427	0	16.6285	Inf	Inf	0.0212304	1	Up	9.19e-23	1.22e-19	7.76e-34	1.49237	2.78532	3.74349	344
comp45001_c0_seq1_3	24.5863	42.4596	6.71303	0.158104	-2.66105	0.0360845	1	Down	11.1022	2.44256	2.45109	1.24e-07	2.6386	0.0458435	379
comp45050_c0_seq2_3	13.3835	26.7671	0	0	#NAME?	0.00678748	0.690504	Down	0	7.37785	2.43516	0	0	0	361
comp45216_c0_seq1	59.8576	0	119.715	Inf	Inf	0.00101108	0.240344	Up	1.21e-15	5.37e-13	6.14e-16	1.41e-10	5.07657	14.4389	1102
comp45326_c0_seq1_2	9.23366	0	18.4673	Inf	Inf	0.0137339	0.950532	Up	0	0	0	4.2359	0	6.15193	304
comp45661_c0_seq2	67.0309	7.67487	126.387	16.4676	4.04156	0.0391324	1	Up	0.849275	1.75834	0.0137513	2.84e-07	14.9401	38.9855	420
comp45671_c0_seq1	14.323	0	28.646	Inf	Inf	0.0021837	0.397132	Up	1.11e-23	3.19e-25	1.83e-22	3.70578	2.72453	0.0462315	644
comp45750_c0_seq1	6.5812	0	13.1624	Inf	Inf	0.0452261	1	Up	0	0	0	0.0510257	0.846078	1.39834	1000
comp45836_c0_seq2_3	8.50855	17.0171	0	0	#NAME?	0.0191207	1	Down	1.08477	0.281161	2.36636	0	0	0	545
comp45850_c0_seq1_3	9.99346	18.9925	0.994457	0.0523606	-4.25537	0.0469605	1	Down	2.67232	0.322397	0.698871	0.167808	0.00419729	1.22e-15	731	gi|1067085779|ref|XP_018026823.1|PREDICTED: intraflagellar transport protein 20 homolog [Hyalella azteca]	2.9e-45	sp|Q66I67|IFT20_DANRE	3e-42	Intraflagellar transport protein 20 homolog										GO:0005930;GO:0005814;GO:0005813;GO:0036064;GO:0005794;GO:0030992;GO:0051642;GO:0042073;GO:0061512;GO:0034067	axoneme|centriole|centrosome|ciliary basal body|Golgi apparatus|intraciliary transport particle B|centrosome localization|intraciliary transport|protein localization to cilium|protein localization to Golgi apparatus
comp45987_c0_seq1	11.5713	0	23.1425	Inf	Inf	0.00583989	0.650169	Up	2.5e-19	9.14e-14	1e-07	2.3234	3.1215	0.91434	554
comp46045_c0_seq1_3	7.12178	14.2436	0	0	#NAME?	0.0425452	1	Down	1.18595	4.56799	0	0	0	0	359
comp46259_c0_seq1_3	15.0552	30.1103	0	0	#NAME?	0.00114689	0.260326	Down	2.236	2.61082	5.18774	0	0	0	366
comp46413_c0_seq1	8.03948	0	16.079	Inf	Inf	0.0224717	1	Up	0	0	0	0	1.4234	3.01358	642	gi|1101367432|ref|XP_018914992.1|PREDICTED: NADP-dependent malic enzyme-like isoform X2 [Bemisia tabaci]	3e-07
comp46698_c0_seq1_3	8.74765	17.4953	0	0	#NAME?	0.0151459	0.998258	Down	5.84944	1.91513	0	0	0	0	349
comp46714_c0_seq1	8.4841	0	16.9682	Inf	Inf	0.017856	1	Up	0	0	0	0.331858	0.730897	3.85267	631
comp46823_c0_seq1_3	10.088	20.176	0	0	#NAME?	0.0212834	1	Down	8.01886	0	1.54841	0	0	0	304
comp46861_c0_seq1	6.90352	0	13.807	Inf	Inf	0.0384389	1	Up	0.0257312	4.25e-05	0	2.96e-44	2.53142	4.67059	330
comp46891_c0_seq1	11.1921	0	22.3842	Inf	Inf	0.0251284	1	Up	0	0	0	0.244141	0.202299	2.29632	1510
comp47108_c0_seq1_2	10.3847	20.7694	0	0	#NAME?	0.0081839	0.754478	Down	1.02772	1.23889	3.05097	0	0	0	473
comp47260_c0_seq1	7.56269	0	15.1254	Inf	Inf	0.0313954	1	Up	0	0	0	1.7407	1.98981	1.46755	464
comp47308_c0_seq1	9.75486	0	19.5097	Inf	Inf	0.0211824	1	Up	1.11e-31	1.52e-34	8.11e-13	0.00238232	3.54259	1.68335	605
comp47327_c0_seq1	9.184	0	18.368	Inf	Inf	0.0139559	0.954973	Up	4.52e-09	3.21e-23	0	0	2.70698	8.3089	303
comp47348_c0_seq1_3	11.0632	22.1263	0	0	#NAME?	0.00977559	0.822991	Down	2.94158	6.7055	0	0	0	0.00492706	336
comp47441_c0_seq1_3	12.1498	24.2996	0	0	#NAME?	0.0341983	1	Down	0.346823	0.873002	3.69376	0	0	0	549	gi|669305743|gb|KFD49284.1|hypothetical protein M513_09836 [Trichuris suis]	1.6e-09
comp47591_c0_seq1_3	17.0781	30.8768	3.2794	0.106209	-3.23502	0.0459688	1	Down	5.19238	8.5107	0	0.972646	0.363279	0.000965547	333
comp47615_c0_seq1	7.32754	0	14.6551	Inf	Inf	0.0366429	1	Up	1.22e-27	4.7e-41	2.61e-13	1.29852	2.44617	0.234145	545
comp47734_c0_seq4_3	8.65725	17.3145	0	0	#NAME?	0.0336934	1	Down	0	1.26508	3.1367	0	0	0	440
comp47817_c0_seq1	25.4543	44.8178	6.09081	0.135902	-2.87937	0.026073	1	Down	6.70584	6.4652	1.28977	0.00311877	1.72933	0.375304	449
comp47944_c0_seq1_3	9.38482	18.7696	0	0	#NAME?	0.0104599	0.848855	Down	5.10948	0	2.67494	0	0	0	320
comp47951_c0_seq1	31.0926	0	62.1852	Inf	Inf	0.000372108	0.128384	Up	2.44e-14	2.32e-08	2.52e-07	0.0105429	10.2496	14.5925	432
comp48066_c0_seq1	22.8285	0	45.657	Inf	Inf	0.0151777	0.998258	Up	0	0	0	1.60897	1.2309	15.7768	454
comp48089_c0_seq1_3	16.347	30.0422	2.65189	0.088272	-3.5019	0.0316126	1	Down	4.5961	4.05346	3.18851	1.11378	0	0	341
comp48114_c0_seq1	9.36811	0	18.7362	Inf	Inf	0.013386	0.94104	Up	0.000124278	0	0	0	5.09459	3.63394	352
comp48236_c0_seq1	7.29911	0	14.5982	Inf	Inf	0.0319051	1	Up	0	0	0	0.75047	1.84501	5.12949	336
comp48298_c0_seq1	19.4568	0	38.9136	Inf	Inf	0.00868238	0.772054	Up	0	0	0	13.2537	0	6.7858	305
comp48429_c0_seq1_3	100.526	199.064	1.98891	0.00999136	-6.6451	0.0103737	0.844129	Down	6.59433	12.7585	40.4107	0.753735	0	0	381
comp48587_c0_seq1	6.95846	0	13.9169	Inf	Inf	0.0364797	1	Up	2.77e-28	0	5.61e-12	0.00174456	1.44898	4.32548	438
comp48647_c0_seq1	8.60364	16.9632	0.244031	0.0143859	-6.1192	0.0289987	1	Down	4.3432	4.03329	1.08e-07	0	0	0.118215	304
comp48678_c0_seq1_2	12.6044	0	25.2088	Inf	Inf	0.0036859	0.525931	Up	0	0	0	2.37103	7.14897	3.07254	314
comp48762_c0_seq1_2	10.2811	20.5622	0	0	#NAME?	0.0130054	0.937044	Down	1.26265	1.31633	5.14701	0	0	0	307
comp48766_c0_seq2_3	7.32897	14.6579	0	0	#NAME?	0.0261566	1	Down	0.286277	1.50196	0.215821	0	0	0	1006	gi|761917050|ref|XP_003390497.2|PREDICTED: uncharacterized protein K02A2.6-like [Amphimedon queenslandica]	2.7e-09
comp48803_c0_seq1_3	14.0375	28.075	0	0	#NAME?	0.00448627	0.583776	Down	7.89844	0	2.5234	0	0	0	377
comp48818_c0_seq1_2	21.1805	3.6387	38.7223	10.6418	3.41167	0.0331727	1	Up	0.292065	0	0.204157	1.92664	3.37779	0.291934	1033
comp48840_c0_seq1_3	18.1953	32.8501	3.54055	0.107779	-3.21385	0.0407257	1	Down	1.40641	1.93157	0.827814	0.289974	1.94e-21	0.208924	1088
comp48982_c0_seq1	7.65401	0	15.308	Inf	Inf	0.0323678	1	Up	0	0	0	2.85994	2.63606	0	406
comp48987_c0_seq1	248.319	395.118	101.52	0.256935	-1.96052	0.0284648	1	Down	41.6209	20.761	48.7693	25.0925	7.18852	0.57242	449
comp49044_c0_seq1_2	8.69744	0	17.3949	Inf	Inf	0.0171881	1	Up	0	0	0	1.49876	1.78929	4.95567	362
comp49085_c0_seq1_3	7.18483	14.3697	0	0	#NAME?	0.0273531	1	Down	2.28087	1.08706	0.639317	8.07e-17	2.22e-44	0	503
comp49140_c0_seq1	8.64521	0	17.2904	Inf	Inf	0.0206081	1	Up	1.12e-73	8.12e-68	5.52e-72	3.56825	2.75394	0.546809	376
comp49247_c0_seq3_3	10.8257	21.6515	0	0	#NAME?	0.00581997	0.650169	Down	1.00895	1.86776	1.48849	0	0	0	640
comp49266_c0_seq1_3	6.29075	12.5815	0	0	#NAME?	0.0435212	1	Down	3.36155	1.04392	1.20119	0	0	0	305
comp49301_c0_seq2_3	12.3594	23.3928	1.32594	0.0566816	-4.14097	0.0412943	1	Down	0.439381	2.56341	3.32007	0.397269	0	0	439
comp49359_c0_seq1_3	10.0395	20.079	0	0	#NAME?	0.00817345	0.754478	Down	2.02649	2.03844	2.16581	2.51e-28	0	0	415
comp49516_c0_seq1	6.92633	0	13.8527	Inf	Inf	0.0434234	1	Up	1.45e-14	4.08e-20	5.53e-26	1.11123	2.03295	0.381738	587
comp49527_c0_seq2_3	80.3475	125.186	35.5095	0.283655	-1.81779	0.0477364	1	Down	2.90826	6.015	1.28037	1.13731	0.614543	1.67285	1719	gi|1121169383|ref|XP_019530188.1|PREDICTED: uncharacterized protein LOC109402040 [Aedes albopictus]	8.1e-14	sp|Q9D8P7|TF3C6_MOUSE	8e-18	General transcription factor 3C polypeptide 6										GO:0000127;GO:0003677;GO:0006383;GO:0006351	transcription factor TFIIIC complex|DNA binding|transcription from RNA polymerase III promoter|transcription, DNA-templated
comp49600_c0_seq1	9.23424	0	18.4685	Inf	Inf	0.0132823	0.939599	Up	0	0	0	0.739011	2.82143	6.4546	321
comp49658_c0_seq2	16.5037	0	33.0073	Inf	Inf	0.00292887	0.452748	Up	5.67e-22	2.68e-24	5.7e-19	3.75524	2.46038	2.36e-10	775
comp49731_c0_seq1	7.15998	0	14.32	Inf	Inf	0.0352202	1	Up	0	0	0	0.392488	1.59502	2.20182	574
comp49780_c0_seq1	6.99098	0	13.982	Inf	Inf	0.037302	1	Up	0	0	0	0.161851	1.38843	2.40848	611
comp49902_c0_seq1	19.3797	0	38.7593	Inf	Inf	0.000256546	0.100583	Up	0	0	0	2.16382	6.74054	8.07145	383
comp49904_c0_seq2	16.5882	1.79663	31.3798	17.4659	4.12647	0.0238038	1	Up	0.616613	0	0	2.48874	3.01467	5.97048	462	gi|576691690|gb|EUB55374.1|rRNA promoter binding protein [Echinococcus granulosus]	2.3e-10	sp|Q6CQE5|TAR1_KLULA	4e-19	Protein TAR1										GO:0005739	mitochondrion
comp49918_c0_seq1	7.99668	0	15.9934	Inf	Inf	0.0248428	1	Up	2.88e-06	3.53e-07	0	0	3.38787	2.08759	470
comp49920_c0_seq1	320.23	164.325	476.134	2.89751	1.53481	0.0375867	1	Up	7.65213	7.23829	5.1614	12.4098	17.3178	44.2999	1104
comp49942_c1_seq1	984.899	1835.27	134.524	0.0732989	-3.77006	0.00232448	0.410372	Down	140.975	163.259	298.541	20.1698	18.3392	18.7659	373	gi|1067070243|ref|XP_018018477.1|PREDICTED: cytochrome P450 2L1-like, partial [Hyalella azteca]	4.9e-12	sp|Q27712|CP2L1_PANAR	3e-14	Cytochrome P450 2L1										GO:0005789;GO:0031090;GO:0070330;GO:0020037;GO:0005506	endoplasmic reticulum membrane|organelle membrane|aromatase activity|heme binding|iron ion binding
comp50085_c0_seq1	10.2065	0	20.413	Inf	Inf	0.0239731	1	Up	4.57e-42	0	4.45e-23	2.31e-19	0.708773	3.09963	979
comp5010_c0_seq1_3	8.20387	16.4077	0	0	#NAME?	0.0201534	1	Down	0	3.93773	2.65902	0	0	0	308
comp50128_c0_seq1	19.0954	0	38.1909	Inf	Inf	0.000283768	0.107083	Up	3.37e-12	2.09e-05	1.48e-11	4.56427	0.76837	5.77498	574
comp50133_c0_seq1_3	14.5737	26.827	2.3204	0.0864949	-3.53124	0.043335	1	Down	3.58511	1.76292	3.39727	0.882726	0	0	395
comp50149_c0_seq2	11.4312	0	22.8624	Inf	Inf	0.00631347	0.664103	Up	0	0	3.07e-54	2.06754	5.20117	0.571755	437
comp50159_c0_seq1	21.8277	0	43.6555	Inf	Inf	0.00012247	0.0582246	Up	0.017167	7.95e-26	1.34e-09	3.78792	3.36402	3.51363	649
comp50215_c0_seq1_2	9.06164	18.1233	0	0	#NAME?	0.0143155	0.969869	Down	1.83669	6.29e-15	2.606	1.14e-10	0	0	486
comp50279_c0_seq2	9.40037	0	18.8007	Inf	Inf	0.0151056	0.997865	Up	4.62e-59	0	9.63e-69	2.80005	4.5297	0.0126777	379
comp50398_c0_seq1	6.69731	0	13.3946	Inf	Inf	0.0427054	1	Up	0	1.69e-28	1.8e-22	0	1.43366	2.29104	617	gi|296484269|tpg|DAA26384.1|TPA: transmembrane protein 30A [Bos taurus]	7.1e-16	sp|Q6AY41|CC50A_RAT	4e-20	Cell cycle control protein 50A	KOG2952	1e-19	Cell cycle control protein							GO:0016324;GO:0005794;GO:0016021;GO:0030658;GO:0015914	apical plasma membrane|Golgi apparatus|integral component of membrane|transport vesicle membrane|phospholipid transport
comp50524_c0_seq1	42.954	71.5034	14.4045	0.201453	-2.31149	0.0304414	1	Down	16.9005	6.45779	8.05993	1.94665	4.06163	0.882867	310
comp50555_c0_seq1	130.651	249.138	12.1645	0.0488263	-4.3562	0.0211741	1	Down	56.8715	18.7087	2.43036	7.61e-11	3.39748	0.38612	484
comp50592_c0_seq2	203.681	330.508	76.8549	0.232536	-2.10448	0.0341121	1	Down	4.41315	7.59489	11.0893	2.92732	2.82777	0.857337	1754
comp50625_c0_seq1_3	167.801	22.0751	313.527	14.2028	3.8281	0.000712274	0.196373	Up	4.30651	3.9791	0.969637	69.6759	44.3641	24.3449	345
comp50649_c0_seq1_3	39.4892	78.9784	0	0	#NAME?	0.00524695	0.626417	Down	5.70366	17.234	0.000205797	1.96e-13	3.79e-14	9.57e-16	506
comp50651_c1_seq1	10.853	0	21.706	Inf	Inf	0.00795875	0.748494	Up	5.46e-21	8.14e-08	3.6e-14	5.37e-24	1.75304	1.16535	1231	gi|391343121|ref|XP_003745861.1|PREDICTED: RNA exonuclease 1 homolog [Metaseiulus occidentalis]	1.3e-30	sp|Q7TT28|REXO1_MOUSE	1e-42	RNA exonuclease 1 homolog	KOG2248	5e-39	3'-5' exonuclease	ko03008	Ribosome biogenesis in eukaryotes	1	K14570	REX1, REXO1, RNH70	RNA exonuclease 1	GO:0005634;GO:0004527;GO:0003676	nucleus|exonuclease activity|nucleic acid binding
comp50778_c0_seq1_3	9.91181	19.8236	0	0	#NAME?	0.010264	0.838589	Down	8.6e-27	2.94213	3.8563	1.5e-34	0	4.97e-42	345
comp50828_c0_seq1_3	15.5003	31.0006	0	0	#NAME?	0.0284773	1	Down	8.19083	1.38295	0	0	1.23e-22	0	504
comp50832_c0_seq3_3	8.1386	16.2772	0	0	#NAME?	0.0205367	1	Down	0	2.04666	1.22571	0	4.52e-23	4.31e-08	614	gi|918321798|gb|KOF89587.1|hypothetical protein OCBIM_22012801mg, partial [Octopus bimaculoides]	3.7e-09
comp50862_c0_seq1	22.2943	0	44.5885	Inf	Inf	0.00699845	0.699324	Up	2.61e-18	3.05e-27	1.39e-18	0.513473	10.1252	4.04116	482
comp50918_c0_seq1_2	565.635	887.37	243.901	0.274858	-1.86324	0.0214485	1	Down	13.5183	17.9807	23.4275	4.29251	6.79202	8.66202	2028	gi|1067061293|ref|XP_018017521.1|PREDICTED: nicotinamide/nicotinic acid mononucleotide adenylyltransferase 1-like [Hyalella azteca]	3.9e-94	sp|Q0VD50|NMNA1_BOVIN	6e-78	Nicotinamide/nicotinic acid mononucleotide adenylyltransferase 1 {ECO:0000305}	KOG3199	4e-75	Nicotinamide mononucleotide adenylyl transferase	ko00760	Nicotinate and nicotinamide metabolism	1	K06210	NMNAT	nicotinamide mononucleotide adenylyltransferase	GO:0005634;GO:0005524;GO:0000309;GO:0004515;GO:0034628;GO:1990966;GO:0009611	nucleus|ATP binding|nicotinamide-nucleotide adenylyltransferase activity|nicotinate-nucleotide adenylyltransferase activity|'de novo' NAD biosynthetic process from aspartate|ATP generation from poly-ADP-D-ribose|response to wounding
comp50938_c0_seq1	255.167	475.739	34.5954	0.0727193	-3.78152	0.0354077	1	Down	6.95212	90.2103	27.1609	6.35e-24	6.26035	4.99824	508
comp50975_c0_seq3	14.3144	0	28.6288	Inf	Inf	0.0298511	1	Up	0	0	0	0	2.07162	0.657772	1646
comp51018_c0_seq1	7.86253	0	15.7251	Inf	Inf	0.0250717	1	Up	0	0	0	0	3.07587	4.252	370
comp51107_c0_seq1	13.9547	0	27.9095	Inf	Inf	0.00723976	0.715421	Up	1.06e-28	4.87e-28	1.02e-16	3.9e-27	1.12669	3.34703	1126
comp51216_c0_seq1_3	23.0622	46.1244	0	0	#NAME?	4.89e-05	0.0307621	Down	1.39531	5.8782	2.67764	0	0	0	609
comp51240_c0_seq1	38.2758	0	76.5517	Inf	Inf	0.000702281	0.194748	Up	3.94e-40	1.67e-33	0	6.08181	1.82754	22.8534	444
comp51281_c0_seq2	23.8559	0	47.7118	Inf	Inf	0.0014306	0.303076	Up	8.6e-31	6.22e-33	8.32e-34	1.41e-13	3.27759	2.64759	1340
comp51300_c0_seq1_3	6.49304	12.9861	0	0	#NAME?	0.0395799	1	Down	1.63882	3.18067	0.915293	0	0	0	315
comp51398_c0_seq2	6.63023	0	13.2605	Inf	Inf	0.0429781	1	Up	0	0	0	0	1.47804	3.74182	451
comp51406_c0_seq1	291.71	1.38155	582.038	421.294	8.71868	5.5e-05	0.0328688	Up	1.13e-17	1.08e-15	0.201299	4.06e-14	71.8348	83.2642	638	gi|908301808|gb|AKT09427.1|macrophage migration inhibitory factor MIF1 [Scylla paramamosain]	1.3e-23	sp|Q68FI3|DOPDA_XENLA	3e-17	D-dopachrome decarboxylase-A	KOG1759	4e-17	Macrophage migration inhibitory factor							GO:0005737;GO:0033981;GO:0042438	cytoplasm|D-dopachrome decarboxylase activity|melanin biosynthetic process
comp51415_c0_seq1	30.9935	0	61.987	Inf	Inf	0.00561989	0.643713	Up	0	0	0	0	2.29237	1.10575	2933
comp51435_c0_seq2	473.492	0	946.985	Inf	Inf	0.0177135	1	Up	5.72e-34	2.75e-33	2.46e-15	6.55146	203.222	5.35e-29	670			sp|Q9QZU7|BODG_RAT	4e-06	Gamma-butyrobetaine dioxygenase	KOG3888	3e-06	Gamma-butyrobetaine,2-oxoglutarate dioxygenase							GO:0005737;GO:0008336;GO:0005506;GO:0008270;GO:0045329	cytoplasm|gamma-butyrobetaine dioxygenase activity|iron ion binding|zinc ion binding|carnitine biosynthetic process
comp51567_c0_seq1_3	13.098	24.5387	1.65743	0.0675436	-3.88804	0.0449376	1	Down	1.88473	1.28187	4.16005	0.546046	0	0	404
comp51782_c0_seq1_3	10.9017	21.8034	0	0	#NAME?	0.00553	0.639637	Down	0.750681	3.92821	1.84012	0	0	1.06e-25	434
comp51879_c0_seq1_3	16.5987	31.54	1.65743	0.05255	-4.25017	0.0149602	0.992603	Down	4.20011	1.80152	4.71377	0.660703	0	0	370
comp51919_c0_seq1	7.44154	0	14.8831	Inf	Inf	0.0314842	1	Up	4.05e-09	1.72e-15	1.98e-25	0	3.70426	2.96307	367
comp52103_c0_seq2	85.2212	156.258	14.1841	0.0907737	-3.46158	0.000303247	0.113021	Down	28.3932	28.0628	14.4799	2.29257	3.88022	0.80658	303
comp52162_c0_seq2	8.31749	0	16.635	Inf	Inf	0.020143	1	Up	1.92e-23	6.11e-23	3.53e-24	2.44834	0.0237316	5.01193	392
comp52227_c0_seq2	23.0695	43.5817	2.55734	0.0586793	-4.091	0.00606066	0.654281	Down	3.47604	3.12042	2.79793	0.00011582	0.614424	4.26e-11	619
comp52239_c0_seq1_3	8838.25	15948.4	1728.11	0.108357	-3.20614	4e-05	0.0254307	Down	484.08	583.205	708.471	53.3232	96.949	95.6451	1140	gi|557136718|gb|AGZ89666.1|glutathione S-transferase [Palaemon carinicauda]	2.1e-112	sp|Q93113|GST1D_ANOGA	8e-77	Glutathione S-transferase 1, isoform D	KOG0867	2e-70	Glutathione S-transferase	ko05204;ko05418;ko01524;ko00480;ko00980;ko00982	Chemical carcinogenesis|Fluid shear stress and atherosclerosis|Platinum drug resistance|Glutathione metabolism|Metabolism of xenobiotics by cytochrome P450|Drug metabolism - cytochrome P450	6	K00799	GST, gst	glutathione S-transferase	GO:0018833;GO:0004364	DDT-dehydrochlorinase activity|glutathione transferase activity
comp52258_c0_seq1	6.79102	0	13.582	Inf	Inf	0.0472679	1	Up	1.37e-42	5.23e-30	4.76e-28	2.42708	1.27802	0.142481	513
comp52281_c0_seq1_3	554.057	17.2627	1090.85	63.1913	5.98165	1.46e-10	9.8e-07	Up	3.74216	3.31123	0	164.476	132.374	183.551	366
comp52304_c0_seq1_3	7.88985	15.7797	0	0	#NAME?	0.0213946	1	Down	1.43006	3.09694	1.71367	6.97e-39	7.17e-33	2.13e-29	329
comp52324_c0_seq1	21.8573	0	43.7147	Inf	Inf	0.0200797	1	Up	0	0	0	16.4743	1.45026	3.33544	309
comp52347_c0_seq1	74.8093	0	149.619	Inf	Inf	7.5e-10	3.23e-06	Up	1.91e-08	1.2e-22	9.28e-19	2.6059	5.71947	5.50786	1761
comp52564_c0_seq2	36.9794	0	73.9588	Inf	Inf	0.00417805	0.553206	Up	0	0	0	0	3.17976	1.56944	2516			sp|Q8VBE2|ICP35_WSSVS	9e-47	ICP35 {ECO:0000303|PubMed:24089551}
comp52606_c0_seq3_2	36.2264	1.91091	70.5418	36.9152	5.20614	0.0294564	1	Up	3.42e-15	0.138889	0.076773	2.62165	6.31e-05	9.8595	1026			sp|Q66S61|MBL2_CALJA	2e-07	Mannose-binding protein C	KOG4297	5e-09	C-type lectin							GO:0005581;GO:0005576;GO:0005537;GO:0006958;GO:0001867	collagen trimer|extracellular region|mannose binding|complement activation, classical pathway|complement activation, lectin pathway
comp52636_c0_seq1_3	8.84955	17.6991	0	0	#NAME?	0.0138032	0.951384	Down	0.447746	0.632538	0.485486	2.41e-19	0.00134812	0.000994578	1480
comp52688_c0_seq1_2	13.9049	0.898315	26.9115	29.9577	4.90486	0.0166834	1	Up	0.203071	4.8e-07	6.21e-08	0.365196	1.47612	4.61581	740
comp52730_c0_seq1	22.7299	0	45.4598	Inf	Inf	0.000991942	0.238612	Up	0	0	0	0	9.15625	17.0505	304
comp52762_c0_seq2_3	7.04715	14.0943	0	0	#NAME?	0.0277347	1	Down	1.24183	0.339558	0.175959	0	0	0	1190	gi|942199920|ref|XP_006009418.2|PREDICTED: craniofacial development protein 2-like, partial [Latimeria chalumnae]	6.2e-14	sp|O02751|CFDP2_BOVIN	9e-11	Craniofacial development protein 2	KOG1075	9e-19	FOG: Reverse transcriptase							GO:0005737;GO:0005634	cytoplasm|nucleus
comp52781_c0_seq3	34.3311	2.78651	65.8757	23.6409	4.56321	0.0491513	1	Up	0.257053	0.13487	0	0.966759	6.95397	1.85727	1046
comp52803_c0_seq1	10.6738	0.598877	20.7488	34.6461	5.11462	0.0349753	1	Up	0.147809	7.07e-39	0	0.575816	2.51628	1.87899	675
comp52945_c0_seq1_3	200.851	382.202	19.4997	0.0510194	-4.29281	0.00375773	0.528654	Down	44.0981	4.41294	37.5137	8.62e-38	5.09877	6.81e-37	568
comp53028_c0_seq1_3	11.3152	22.6305	0	0	#NAME?	0.00451581	0.585494	Down	2.11211	0.11845	1.29249	0	0	0	850
comp53035_c0_seq1	104.001	0	208.003	Inf	Inf	0.00181195	0.354914	Up	2.55e-35	3.75e-24	6.05e-37	49.0753	0	22.8612	453
comp53063_c1_seq2	647.989	213.876	1082.1	5.05949	2.33899	0.00349561	0.506134	Up	2.88e-18	51.068	0.232453	93.408	104.509	89.838	596
comp53131_c0_seq2_3	6.6421	13.2842	0	0	#NAME?	0.0487273	1	Down	1.13563	4.7663	2.07e-28	3.54e-28	2.96e-13	1.39e-24	329
comp53147_c0_seq1	55.7891	0.629399	110.949	176.277	7.4617	0.000752253	0.200086	Up	0.0866718	0.0834829	0	0	11.138	12.6279	794
comp53256_c0_seq1_3	7.10295	14.2059	0	0	#NAME?	0.0289212	1	Down	1.31189	3.78542	0.677806	0	0	0	343
comp53270_c0_seq1_3	11.992	23.984	0	0	#NAME?	0.00617213	0.657251	Down	3.72404	7.47716	6.71e-39	0	0	0	314	gi|1067093221|ref|XP_018008456.1|PREDICTED: lysine histidine transporter 2-like [Hyalella azteca]	2.7e-27	sp|F4ILY9|ANTL1_ARATH	2e-06	Amino acid transporter ANTL1 {ECO:0000305}	KOG1303	7e-20	Amino acid transporters	ko05032;ko05033;ko04721;ko04723;ko04727	Morphine addiction|Nicotine addiction|Synaptic vesicle cycle|Retrograde endocannabinoid signaling|GABAergic synapse	5	K15015	SLC32A, VGAT	solute carrier family 32 (vesicular inhibitory amino acid transporter)	GO:0016021;GO:0005886;GO:0015171;GO:0003333	integral component of membrane|plasma membrane|amino acid transmembrane transporter activity|amino acid transmembrane transport
comp53279_c0_seq3	25.102	0.898315	49.3056	54.8867	5.77839	0.0157304	1	Up	0.16156	0	0	5.22039	1.28998	1.16194	971			sp|Q7M3K2|PELET_DROME	2e-07	Transposable element P transposase										GO:0046872;GO:0003693;GO:0016740;GO:0004803;GO:0015074;GO:0006313	metal ion binding|P-element binding|transferase activity|transposase activity|DNA integration|transposition, DNA-mediated
comp53316_c0_seq1	30.1417	0	60.2835	Inf	Inf	9.74e-06	0.00805889	Up	0	0	0	4.29402	3.03026	2.94979	921
comp53363_c0_seq1	13.7043	0	27.4087	Inf	Inf	0.0438557	1	Up	0	0	0	0	6.73816	1.64271	509
comp53366_c0_seq1	17.8941	0	35.7883	Inf	Inf	0.000397992	0.134246	Up	6.73e-45	3.3e-40	0	2.08832	2.36056	8.89623	470
comp53390_c1_seq1_3	11.1584	22.3168	0	0	#NAME?	0.0192545	1	Down	4.7856	1.26086	0	7.79e-24	5.05e-21	1.65e-21	578
comp53563_c0_seq1	12.2286	0	24.4572	Inf	Inf	0.0498377	1	Up	6.37e-16	0	3.46e-22	0.373951	7.37219	1.27938	418
comp53567_c0_seq2	20.3325	3.2996	37.3654	11.3242	3.50134	0.0362063	1	Up	0	1.01844	0	0	5.5696	9.07095	443
comp53585_c0_seq1_2	32.1392	7.76066	56.5178	7.28261	2.86446	0.0349715	1	Up	1.94123	1.08447	0	6.3625	10.7095	5.81573	386
comp53656_c0_seq1	16.81	0	33.62	Inf	Inf	0.000740319	0.198857	Up	0	5.95e-17	0	2.01877	5.57185	2.14549	534
comp53667_c0_seq2_3	14.6621	28.348	0.976124	0.0344336	-4.86004	0.0360114	1	Down	0	6.73824	2.28369	0	0	0.510695	409
comp53789_c0_seq1_3	8.16403	16.3281	0	0	#NAME?	0.0150946	0.997865	Down	5.57744	2.25154	0	0	0	0	323
comp53823_c0_seq1_3	538.32	1062.49	14.1538	0.0133214	-6.23011	3.29e-06	0.00354366	Down	185.672	136.33	25.4173	6.29e-48	1.05e-25	6.10724	448			sp|Q27712|CP2L1_PANAR	6e-19	Cytochrome P450 2L1	KOG0156	5e-10	Cytochrome P450 CYP2 subfamily	ko00590	Arachidonic acid metabolism	1	K07422	CYP2U1	cytochrome P450 family 2 subfamily U polypeptide 1	GO:0005789;GO:0031090;GO:0070330;GO:0020037;GO:0005506	endoplasmic reticulum membrane|organelle membrane|aromatase activity|heme binding|iron ion binding
comp53916_c0_seq1_3	24.6523	49.3046	0	0	#NAME?	2.72e-05	0.0189419	Down	1.48091	2.68356	1.40278	9.16e-13	4.78e-08	0	1179
comp53955_c0_seq1	64.692	0.659921	128.724	195.06	7.60777	0.0184304	1	Up	0	0.180846	0	5.43494	0.656818	34.433	587
comp54035_c0_seq3	40.45	13.1278	67.7722	5.1625	2.36807	0.0447734	1	Up	0.995016	6.41e-07	0.318634	2.65701	2.26089	2.83275	1407
comp54051_c0_seq1_3	6.7048	13.4096	0	0	#NAME?	0.0395317	1	Down	2.16835	1.06567	2.28552	0	0	0	310
comp54086_c0_seq1_3	40.4584	73.695	7.22178	0.0979955	-3.35114	0.0284871	1	Down	10.971	1.99e-15	7.5671	1.50094	0.53116	3.8e-21	516
comp54104_c0_seq1_2	472.603	914.18	31.0255	0.033938	-4.88095	1.84e-08	5.3e-05	Down	115.29	95.8912	141.747	5.32722	6.93852	1.9887	330
comp54196_c0_seq1_3	7.82489	15.6498	0	0	#NAME?	0.0266253	1	Down	0.302154	0.486252	1.46073	6.55e-25	1.95e-43	8.96e-45	820
comp54273_c0_seq1	364.864	659.533	70.1954	0.106432	-3.232	8.43e-05	0.044662	Down	101.15	74.4542	74.8588	7.27192	11.6992	13.9673	350
comp54273_c0_seq1_3	46.966	86.224	7.70806	0.0893957	-3.48365	0.00247867	0.418036	Down	5.55531	7.43448	7.32935	0.700712	1.03785	0.471216	545
comp54285_c0_seq1	64.9349	27.6083	102.261	3.70402	1.88909	0.0386579	1	Up	0.258906	1.18e-34	4.55814	4.09704	6.48254	18.9369	603
comp54341_c0_seq1	7.28669	0	14.5734	Inf	Inf	0.0310056	1	Up	3.24e-25	7.81e-27	9.7e-14	3.88e-10	1.00063	3.69177	569
comp54342_c0_seq1_3	14.163	27.35	0.976124	0.0356901	-4.80833	0.0163406	1	Down	5.28337	2.62685	1.50641	0.00621814	2.66e-21	0.429668	408
comp54345_c0_seq1_3	8.10588	16.2118	0	0	#NAME?	0.0158053	1	Down	1.83621	1.24927	1.14e-23	2.73e-32	0	7.28e-25	796
comp54395_c0_seq1	1031.41	219.189	1843.63	8.41116	3.0723	0.000238142	0.095857	Up	23.3882	6.28e-13	0.013549	44.091	90.6196	63.6054	1482
comp54420_c0_seq1	12.4564	0	24.9128	Inf	Inf	0.00420893	0.556077	Up	8.21e-19	4.31e-11	4.5e-24	2.63602	1.69665	0.449709	782
comp54449_c0_seq1	12.4135	0	24.827	Inf	Inf	0.00992395	0.828027	Up	2.88e-10	2.54e-06	0.00474502	0.000117475	2.90958	1.64385	882			sp|P61917|NPC2_PANTR	8e-09	Epididymal secretory protein E1	KOG4063	2e-09	Major epididymal secretory protein HE1	ko04142	Lysosome	1	K13443	NPC2	Niemann-Pick C2 protein	GO:0005783;GO:0070062;GO:0005615;GO:0005764;GO:0015485;GO:0033344;GO:0042632;GO:0008203;GO:0030301;GO:0032367;GO:0009615	endoplasmic reticulum|extracellular exosome|extracellular space|lysosome|cholesterol binding|cholesterol efflux|cholesterol homeostasis|cholesterol metabolic process|cholesterol transport|intracellular cholesterol transport|response to virus
comp54465_c1_seq1_2	7.57834	0	15.1567	Inf	Inf	0.0306515	1	Up	0	0	0	4.32953	0	2.75021	342
comp54516_c0_seq2	33.9418	0	67.8836	Inf	Inf	0.00226349	0.40679	Up	6.29e-15	7.65e-13	7.77e-08	1.70134	4.78072	0.353058	1480
comp54541_c0_seq4	11.4405	0.921033	21.96	23.8428	4.57548	0.0248721	1	Up	1.77e-15	0.00151615	0.0463495	0.00955531	0.836849	1.48318	1668	gi|918999268|ref|XP_013398841.1|PREDICTED: two pore calcium channel protein 1-like [Lingula anatina]	4.8e-64	sp|Q9WTN5|TPC1_RAT	1e-18	Two pore calcium channel protein 1	KOG2301	2e-15	Voltage-gated Ca2+ channels, alpha1 subunits							GO:0010008;GO:0016021;GO:0005765;GO:0005886;GO:0072345;GO:0005245;GO:0086010	endosome membrane|integral component of membrane|lysosomal membrane|plasma membrane|NAADP-sensitive calcium-release channel activity|voltage-gated calcium channel activity|membrane depolarization during action potential
comp54593_c0_seq1_3	9.9564	19.9128	0	0	#NAME?	0.00836589	0.76017	Down	4.55812	0.326423	3.07077	0.000499196	1.86e-22	1.94e-14	331
comp54629_c0_seq1	582.579	897.608	267.551	0.298071	-1.74627	0.0185191	1	Down	14.2454	21.5394	20.76	9.52325	7.80179	2.46995	2034	gi|1067080774|ref|XP_018024139.1|PREDICTED: UDP-glucuronosyltransferase-like isoform X3 [Hyalella azteca]	1.5e-102	sp|Q16880|CGT_HUMAN	2e-70	2-hydroxyacylsphingosine 1-beta-galactosyltransferase	KOG1192	3e-80	UDP-glucuronosyl and UDP-glucosyl transferase	ko05204;ko00040;ko00053;ko00140;ko00830;ko00860;ko00980;ko00982;ko00983	Chemical carcinogenesis|Pentose and glucuronate interconversions|Ascorbate and aldarate metabolism|Steroid hormone biosynthesis|Retinol metabolism|Porphyrin and chlorophyll metabolism|Metabolism of xenobiotics by cytochrome P450|Drug metabolism - cytochrome P450|Drug metabolism - other enzymes	9	K00699	UGT	glucuronosyltransferase
comp54687_c0_seq1_3	12.8998	25.7996	0	0	#NAME?	0.0018232	0.354914	Down	4.63454	2.76036	0	0	0	0	534
comp54695_c0_seq1_3	9.31889	18.6378	0	0	#NAME?	0.00872227	0.774419	Down	3.80936	2.20212	0	0	0	0	475
comp54727_c0_seq1_3	56.6794	109.724	3.63453	0.0331242	-4.91597	0.0159022	1	Down	1.01e-29	8.73025	11.3336	0.771862	0.10567	1.21e-11	642
comp54738_c0_seq3_3	11.5864	22.4407	0.732093	0.0326235	-4.93794	0.0259427	1	Down	0.793349	2.21364	0.200515	2.1e-13	1.4e-21	0.12398	1002
comp54802_c0_seq1_3	83.7336	127.654	39.8131	0.311883	-1.68092	0.0458906	1	Down	4.6101	3.7266	2.23058	1.75514	1.68468	0.0987624	1659
comp54971_c0_seq1_3	11.5952	23.1904	0	0	#NAME?	0.00414283	0.552176	Down	6.83211	3.22344	0	4.3e-96	0	0	353
comp55113_c0_seq2_3	19.753	36.2857	3.22032	0.0887489	-3.49413	0.0326902	1	Down	2.99204	1.60827	0	0.062577	0.325218	0	1203
comp55146_c0_seq1_3	12.444	24.8881	0	0	#NAME?	0.0225776	1	Down	1.16454	4.07961	0	1.26e-11	2.64e-20	5.52e-24	692
comp55206_c0_seq1_3	137.219	237.288	37.1506	0.156563	-2.67518	0.00167955	0.338027	Down	7.74364	16.4957	11.6691	4.81446	1.4281	0.00165832	858
comp55256_c0_seq1_2	9.97593	19.9519	0	0	#NAME?	0.0130851	0.938301	Down	6.83659	2.15667	0	0	0	0	340
comp55288_c0_seq1_3	10.9283	21.8567	0	0	#NAME?	0.00565977	0.643713	Down	0.265075	3.39954	1.75614	5.43e-11	0	0	516
comp55288_c0_seq9	38.7054	4.48175	72.9291	16.2725	4.02436	0.0168183	1	Up	0	0.139901	0.0737734	0.160829	1.26827	3.30011	2739	gi|1059207263|ref|XP_017766132.1|PREDICTED: E3 ubiquitin-protein ligase RNF14-like [Eufriesea mexicana]	6.9e-08	sp|Q9JI90|RNF14_MOUSE	3e-06	E3 ubiquitin-protein ligase RNF14	KOG1814	9e-06	Predicted E3 ubiquitin ligase							GO:0005737;GO:0005634;GO:0000151;GO:0050681;GO:0031624;GO:0061630;GO:0019787;GO:0008270;GO:0032436;GO:0045893;GO:0000209;GO:0042787;GO:0060765;GO:0006355;GO:0007165;GO:0006351	cytoplasm|nucleus|ubiquitin ligase complex|androgen receptor binding|ubiquitin conjugating enzyme binding|ubiquitin protein ligase activity|ubiquitin-like protein transferase activity|zinc ion binding|positive regulation of proteasomal ubiquitin-dependent protein catabolic process|positive regulation of transcription, DNA-templated|protein polyubiquitination|protein ubiquitination involved in ubi…
comp55397_c0_seq1_3	1186.36	2252.88	119.832	0.0531907	-4.23268	0.00166912	0.33705	Down	45.8955	77.6838	123.115	8.80201	1.4147	7.1406	1113	gi|926636666|ref|XP_013784277.1|PREDICTED: protein D3-like [Limulus polyphemus]	2.6e-51	sp|P31729|OV16_ONCVO	3e-52	OV-16 antigen	KOG3346	2e-57	Phosphatidylethanolamine binding protein
comp55410_c0_seq1_3	13.0491	26.0983	0	0	#NAME?	0.00232122	0.410372	Down	2.47328	0.819796	2.45444	1.02e-07	1.17e-16	0.00013307	577
comp55514_c0_seq1	14.8271	0.898315	28.7558	32.0108	5.00049	0.0454682	1	Up	0.206274	2.98e-21	9.3e-09	1.54e-26	4.06677	2.11319	752
comp55516_c0_seq1	153.244	79.2089	227.279	2.86937	1.52073	0.0219468	1	Up	0	2.14e-08	6.34588	7.37052	9.40949	12.052	1288	gi|585669806|ref|XP_006817741.1|PREDICTED: U2 small nuclear ribonucleoprotein A'-like [Saccoglossus kowalevskii]	1.5e-69	sp|P57784|RU2A_MOUSE	1e-90	U2 small nuclear ribonucleoprotein A'	KOG1644	3e-90	U2-associated snRNP A' protein	ko03040	Spliceosome	1	K11092	SNRPA1	U2 small nuclear ribonucleoprotein A'	GO:0071013;GO:0005654;GO:0005681;GO:0005686;GO:0044822;GO:0030620;GO:0000398	catalytic step 2 spliceosome|nucleoplasm|spliceosomal complex|U2 snRNP|poly(A) RNA binding|U2 snRNA binding|mRNA splicing, via spliceosome
comp55565_c0_seq8	13.51	1.2588	25.7611	20.4649	4.35508	0.028877	1	Up	0.0737526	0.0796042	0	0.0677427	1.26082	2.06686	1300
comp55595_c0_seq12	6.84063	0	13.6813	Inf	Inf	0.042948	1	Up	0	0	0	0.233075	2.19804	1.05308	636
comp55617_c0_seq1_3	16.7845	30.9171	2.65189	0.0857741	-3.54331	0.0301653	1	Down	1.73023	1.53433	1.69093	0.481518	4.19e-22	0	815
comp55661_c0_seq5	82.6564	145.72	19.5925	0.134453	-2.89483	0.0310211	1	Down	18.3026	2.58623	5.16778	3.65e-27	3.53062	0.192613	795
comp55763_c0_seq1_3	14.7557	29.5115	0	0	#NAME?	0.00112897	0.258996	Down	2.68003	3.52175	3.48224	0	5.18e-67	9.67e-36	394
comp55937_c0_seq1_3	385.462	770.604	0.319668	0.000414828	-11.2352	5.18e-10	2.61e-06	Down	15.044	37.5756	10.2703	0.0116617	0.0239126	0	1687	gi|926633871|ref|XP_013782759.1|PREDICTED: uncharacterized protein LOC106466994 [Limulus polyphemus]	2.2e-24
comp55990_c0_seq1	12.9255	0	25.851	Inf	Inf	0.00298332	0.456018	Up	1.52e-39	9.74e-26	1.08e-42	0.895048	4.17443	4.02971	472
comp56006_c3_seq1	68.5971	105.781	31.4131	0.296963	-1.75164	0.0485963	1	Down	9.40211	6.00805	3.71092	3.52353	1.87826	0.748542	770
comp56045_c0_seq1_3	21.3357	42.6715	0	0	#NAME?	0.00461017	0.587819	Down	1.46e-36	4.06154	6.44728	2.53e-32	7.16e-38	1.41e-18	470
comp56159_c1_seq1	94.2919	32.2362	156.348	4.85007	2.27801	0.00456735	0.585494	Up	7.69e-31	1.63e-19	6.1523	18.2025	10.5717	17.5443	542
comp56168_c0_seq1_3	10.9592	20.924	0.994457	0.047527	-4.39511	0.0434524	1	Down	2.44531	1.1105	3.72224	0.391687	0	0	358
comp56284_c0_seq2_3	34.2052	58.1344	10.2761	0.176764	-2.50011	0.03448	1	Down	7.77939	6.38771	10.2025	4.93976	0	0	301
comp56299_c1_seq1_3	25.9619	49.9585	1.96528	0.0393382	-4.66793	0.0384417	1	Down	0.906016	8.55754	1.403	0.279138	0.155732	0	630
comp56392_c0_seq1	12.5709	1.4504	23.6913	16.3344	4.02984	0.0408425	1	Up	0	0.193608	0.0741064	1.31139	1.18969	2.39861	806	gi|403333060|gb|EJY65597.1|hypothetical protein OXYTRI_14248 [Oxytricha trifallax]	5.4e-24
comp56418_c0_seq1_2	2139.14	3777.22	501.052	0.132651	-2.91429	0.0131137	0.939236	Down	114.131	69.7186	8.40991	5.36846	19.6755	0.264529	2928	gi|1000748125|ref|XP_015596846.1|PREDICTED: RNA exonuclease 1 homolog [Cephus cinctus]	2.1e-31	sp|Q7TT28|REXO1_MOUSE	4e-49	RNA exonuclease 1 homolog	KOG2248	2e-47	3'-5' exonuclease	ko03008	Ribosome biogenesis in eukaryotes	1	K14570	REX1, REXO1, RNH70	RNA exonuclease 1	GO:0005634;GO:0004527;GO:0003676	nucleus|exonuclease activity|nucleic acid binding
comp56435_c0_seq2_3	11.1301	22.2602	0	0	#NAME?	0.00536028	0.632115	Down	2.68354	0.867638	3.08901	0	0	0	415
comp56594_c0_seq1_3	219.202	376.649	61.7555	0.163961	-2.60858	0.00647332	0.673242	Down	7.03459	13.1982	16.6081	3.98951	2.56747	0.735769	1267	gi|1067094763|ref|XP_018009277.1|PREDICTED: L-xylulose reductase-like [Hyalella azteca]	2e-93	sp|Q91XV4|DCXR_MESAU	5e-91	L-xylulose reductase	KOG1207	2e-87	Diacetyl reductase/L-xylulose reductase	ko00040	Pentose and glucuronate interconversions	1	K03331	DCXR	L-xylulose reductase	GO:0001669;GO:0005881;GO:0016020;GO:0050038;GO:0042732;GO:0006006;GO:0051289;GO:0005997	acrosomal vesicle|cytoplasmic microtubule|membrane|L-xylulose reductase (NADP+) activity|D-xylose metabolic process|glucose metabolic process|protein homotetramerization|xylulose metabolic process
comp56596_c0_seq1_2	8.88955	17.7791	0	0	#NAME?	0.0128321	0.927874	Down	4.53655	0.391429	2.10452	0	0	0.00161962	345
comp56615_c0_seq1_3	50.561	101.122	0	0	#NAME?	0.00105482	0.249758	Down	0.136612	11.6431	17.5053	0	5.83e-06	5.1e-27	402
comp56642_c0_seq10	254.362	467.511	41.2124	0.0881526	-3.50385	2.78e-05	0.0191029	Down	16.0914	24.9118	23.6362	2.6734	3.84674	2e-24	927	gi|1067090541|ref|XP_018007023.1|PREDICTED: sulfotransferase 1C4-like [Hyalella azteca]	7.4e-49	sp|O75897|ST1C4_HUMAN	4e-28	Sulfotransferase 1C4	KOG1584	3e-35	Sulfotransferase
comp56676_c0_seq2	7.71279	0	15.4256	Inf	Inf	0.0375902	1	Up	0	0	0	0.515459	4.96505	1.07787	364
comp56708_c0_seq2	244.28	0.898315	487.662	542.862	9.08444	0.0246593	1	Up	0.180037	0	0	71.131	5.22497	5.63155	872
comp56788_c0_seq1	104.603	0	209.205	Inf	Inf	0.000125624	0.0587979	Up	1.39e-19	1.08e-18	6.3e-29	4e-27	34.9968	28.9764	544
comp57048_c0_seq1_3	66.394	130.468	2.3204	0.0177853	-5.81317	1.17e-06	0.00156808	Down	7.59965	7.32337	8.57822	0.459856	1.26e-35	1.24e-38	718
comp57056_c0_seq1	844.493	138.286	1550.7	11.2138	3.4872	8.28e-06	0.00714009	Up	1.89692	1.15825	2.04082	19.3171	27.7434	24.3574	3473
comp57088_c0_seq1_3	30.9873	61.9746	0	0	#NAME?	3.87e-06	0.00403182	Down	6.04168	3.46166	4.48057	5.18e-17	1.18e-31	2.19e-14	585
comp57127_c0_seq1_3	8.67133	17.3427	0	0	#NAME?	0.01329	0.939599	Down	3.7584	0	1.01718	0	0	0	511
comp57139_c1_seq1_2	55.9231	0	111.846	Inf	Inf	0.0202666	1	Up	0	0	0	0	6.63225	61.8814	308
comp57216_c1_seq1	27.0253	0.299438	53.7512	179.507	7.48789	0.00855768	0.765475	Up	0.0156238	0	0	0	1.52879	0.879732	3623
comp57222_c0_seq1	16.178	2.30258	30.0534	13.052	3.7062	0.0219726	1	Up	0.00143176	3.9e-13	0.359447	0.626439	4.50332	2.69049	624
comp57244_c0_seq1	7.00132	0	14.0026	Inf	Inf	0.0378233	1	Up	2.88e-26	1.24e-26	1.71e-24	1.38195	0.255883	2.20832	628
comp57276_c0_seq2	116.224	49.2002	183.249	3.72456	1.89707	0.0255921	1	Up	0.938632	0.86375	0.735546	1.16444	4.73867	6.09733	2569
comp57328_c0_seq1	856.545	502.012	1211.08	2.41245	1.2705	0.045085	1	Up	6.4137	1.31786	9.81059	15.6165	12.89	29.8287	3470	gi|1067061587|ref|XP_018019018.1|PREDICTED: prefoldin subunit 5-like [Hyalella azteca]	1.3e-59	sp|Q99471|PFD5_HUMAN	5e-42	Prefoldin subunit 5	KOG3048	2e-42	Molecular chaperone Prefoldin, subunit 5							GO:0005737;GO:0005634;GO:0016272;GO:0003714;GO:0090090;GO:0045892;GO:0006457;GO:0006355;GO:0060041	cytoplasm|nucleus|prefoldin complex|transcription corepressor activity|negative regulation of canonical Wnt signaling pathway|negative regulation of transcription, DNA-templated|protein folding|regulation of transcription, DNA-templated|retina development in camera-type eye
comp57483_c0_seq1_3	10.2604	20.5208	0	0	#NAME?	0.00794515	0.748494	Down	4.46991	4.57e-84	1.28306	7.19e-29	2.85e-19	4.45e-22	501
comp57537_c0_seq1_3	36.5687	73.1374	0	0	#NAME?	0.00276057	0.443292	Down	7.51527	4.14e-35	11.8022	0.00777442	0	0	452
comp57551_c0_seq1_3	121.15	192.246	50.0543	0.260366	-1.94139	0.0168541	1	Down	17.6023	7.3416	11.3862	10.2206	3.88e-19	1.07e-23	705
comp57577_c0_seq1_3	17.4093	32.0928	2.72574	0.0849329	-3.55753	0.0272878	1	Down	1.56667	1.00077	0.648216	6.68e-26	0.25077	0.0519076	1376
comp57579_c0_seq2_3	1823.83	0	3647.66	Inf	Inf	0.0118419	0.891596	Up	2.24e-24	4.4e-18	7.64e-22	898.431	1.82461	8.81345	578
comp57645_c0_seq1	161.532	6.26924	316.795	50.5316	5.65911	1.43e-05	0.0113994	Up	0	2.59033	0	66.0283	55.5395	19.7309	339
comp57645_c0_seq1_3	9.69562	19.3912	0	0	#NAME?	0.00928437	0.803111	Down	3.33694	1.74e-29	1.9262	1.29e-13	5.17e-14	0	484
comp57680_c0_seq2	31.3434	9.54029	53.1465	5.57075	2.47787	0.0217383	1	Up	0.000190398	0.0326971	0.957506	2.46756	1.00913	5.79482	986
comp57727_c0_seq2	36.4364	0	72.8728	Inf	Inf	0.00700737	0.699324	Up	0	0	0	0	2.40556	0.995334	3416			sp|Q77J49|UB222_WSSVS	0	RING finger containing E3 ubiquitin-protein ligase WSV222										GO:0005524;GO:0016740;GO:0008270;GO:0039648;GO:0016567	ATP binding|transferase activity|zinc ion binding|modulation by virus of host protein ubiquitination|protein ubiquitination
comp57736_c0_seq1	7.09262	0	14.1852	Inf	Inf	0.0360324	1	Up	2.46e-63	2.66e-38	0	0	3.00504	3.66513	361	gi|1009593702|ref|XP_015925740.1|PREDICTED: RNA-directed DNA polymerase from mobile element jockey-like [Parasteatoda tepidariorum]	7.8e-22	sp|P21329|RTJK_DROFU	1e-07	RNA-directed DNA polymerase from mobile element jockey	KOG1075	8e-07	FOG: Reverse transcriptase							GO:0003964	RNA-directed DNA polymerase activity
comp57774_c0_seq3	679.077	1170.01	188.147	0.160808	-2.63659	0.0488741	1	Down	26.2019	28.5462	0.000206016	1.03332	5.97599	2.18456	3205			sp|D3YVF0|AKAP5_MOUSE	5e-09	A-kinase anchor protein 5										GO:0005856;GO:0005886;GO:0008179;GO:0034237;GO:0036394;GO:0030819;GO:0010739;GO:0006605;GO:0007165	cytoskeleton|plasma membrane|adenylate cyclase binding|protein kinase A regulatory subunit binding|amylase secretion|positive regulation of cAMP biosynthetic process|positive regulation of protein kinase A signaling|protein targeting|signal transduction
comp57805_c0_seq2_3	11.005	22.0099	0	0	#NAME?	0.00571841	0.64673	Down	0	4.47565	2.71335	0	0	0	383
comp57816_c0_seq1	16.4707	0	32.9414	Inf	Inf	0.00845343	0.761401	Up	3.34e-44	5.04e-38	9.52e-41	1.01e-24	1.71025	5.7857	792
comp57946_c1_seq1	293.672	514.003	73.3415	0.142687	-2.80907	0.0261953	1	Down	133.159	25.6078	30.2777	15.3228	8.43481	4.67369	391
comp58020_c0_seq2_2	7.57422	0	15.1484	Inf	Inf	0.0318888	1	Up	0	0	0	1.96518	3.67041	1.22914	338
comp58080_c0_seq2_3	57.0855	105.375	8.79648	0.0834783	-3.58246	0.000674987	0.192665	Down	9.89378	5.75594	5.1638	0.978792	0.866814	1.95e-30	689
comp58097_c0_seq1_3	6.6882	13.3764	0	0	#NAME?	0.0410845	1	Down	2.51e-36	2.46591	1.60347	2e-19	0	0	409
comp58138_c0_seq1_3	58.063	108.561	7.56496	0.069684	-3.84303	0.049806	1	Down	7.98841	1.18173	11.9286	7.24e-20	6.89e-39	2.37883	624
comp58155_c0_seq3	24.0857	4.16026	44.0112	10.579	3.40313	0.0163347	1	Up	0.147852	0.0799818	0.165132	0.995813	2.57363	1.72509	1329
comp58281_c0_seq2	11.1398	0	22.2797	Inf	Inf	0.00579574	0.650169	Up	3.26e-14	2.11e-18	2e-27	1.46e-12	1.51067	2.58553	955
comp58385_c0_seq1	593.321	876.679	309.962	0.353564	-1.49996	0.0416125	1	Down	14.8416	28.1175	11.5969	6.95659	7.27285	8.75374	2178	gi|1126161581|ref|XP_019631121.1|PREDICTED: uncharacterized protein LOC109475024 [Branchiostoma belcheri]	2.6e-35	sp|B1JHH1|MTOX_YERPY	5e-10	N-methyl-L-tryptophan oxidase {ECO:0000255|HAMAP-Rule:MF_00515}	KOG2820	3e-07	FAD-dependent oxidoreductase							GO:0050660;GO:0050131	flavin adenine dinucleotide binding|N-methyl-L-amino-acid oxidase activity
comp58403_c0_seq2_3	435.043	870.086	0	0	#NAME?	1.72e-06	0.00225239	Down	108.927	82.9567	5.56e-24	2.88e-21	5.37e-23	2.68e-20	686
comp58442_c0_seq1	255.552	119.536	391.568	3.27573	1.71182	0.0154474	1	Up	1.697	0.169796	3.47196	8.94494	4.97712	10.2984	2632
comp58533_c1_seq2	14.5961	1.97976	27.2124	13.7453	3.78087	0.0448338	1	Up	0	0.787574	6.18e-53	5.78911	3.04268	3.82349	340
comp58636_c0_seq2_3	7.1572	14.3144	0	0	#NAME?	0.0284379	1	Down	2.30673	3.02914	1.1325	0	0	0	310
comp58661_c0_seq1	396.726	27.863	765.589	27.4769	4.78015	0.000242461	0.0969491	Up	0.257914	0.164112	0.184333	5.74078	10.3537	2.99078	6123
comp58695_c0_seq1	8.25543	0	16.5109	Inf	Inf	0.0228153	1	Up	0	0	0	1.96198	0	7.64036	313
comp58700_c3_seq2	7952.34	496.109	15408.6	31.0588	4.95693	3.4e-09	1.03e-05	Up	23.1676	91.9592	4.57646	1204.61	1382.47	1586.29	596
comp58700_c5_seq2	108.07	0	216.14	Inf	Inf	0.0350813	1	Up	0	0	0	33.3441	1.29911	0.418811	890			sp|Q9QZU7|BODG_RAT	7e-06	Gamma-butyrobetaine dioxygenase	KOG3888	2e-06	Gamma-butyrobetaine,2-oxoglutarate dioxygenase							GO:0005737;GO:0008336;GO:0005506;GO:0008270;GO:0045329	cytoplasm|gamma-butyrobetaine dioxygenase activity|iron ion binding|zinc ion binding|carnitine biosynthetic process
comp58734_c0_seq1	26.2299	0	52.4598	Inf	Inf	0.00200521	0.375099	Up	3.28e-05	2.44e-24	3.38e-16	1.96822	3.59436	1.94e-11	1382
comp58775_c0_seq1_2	6.34691	0	12.6938	Inf	Inf	0.0499129	1	Up	1.11e-11	0	5.52e-31	1.33145	1.66e-08	3.19477	491
comp58780_c0_seq3	908.39	199.009	1617.77	8.12913	3.0231	0.000561705	0.170425	Up	12.6548	0.0107231	4.89949	20.6859	60.2527	94.7041	1560	gi|1067092747|ref|XP_018008201.1|PREDICTED: uncharacterized protein LOC108665911 [Hyalella azteca]	5e-56
comp58795_c0_seq1	76.0949	7.92171	144.268	18.2117	4.1868	0.018858	1	Up	0.348326	1.84e-12	0.524492	3.69059	13.6555	3.13702	1080
comp58895_c0_seq4	11.0229	1.38155	20.6642	14.9573	3.90277	0.0444874	1	Up	1.8e-17	1.7e-27	0.188336	8.75e-25	2.01118	3.46076	657
comp58912_c0_seq1	12.0194	0	24.0388	Inf	Inf	0.00436975	0.572314	Up	4.45e-31	1.08e-42	0	0.91716	2.46012	2.41887	683
comp58915_c0_seq1_3	492.647	972.034	13.2594	0.0136409	-6.19592	0.00108097	0.253957	Down	51.7916	0	27.9232	1.17032	0	0	1626
comp59007_c0_seq1	78.7016	0	157.403	Inf	Inf	0.000370994	0.128384	Up	3.13e-13	8.02e-22	1.63e-23	1.63262	8.28408	29.3445	720
comp59078_c0_seq3_3	2455.99	4493.95	418.021	0.0930186	-3.42634	7.97e-06	0.00697558	Down	78.1431	81.0118	92.6477	7.29813	17.5306	2.55528	2297	gi|751645212|gb|AJF94637.1|cytochrome P450 epoxidase-like protein [Portunus trituberculatus]	2.4e-136	sp|Q6R7M4|C15A1_DIPPU	7e-114	Methyl farnesoate epoxidase {ECO:0000305}	KOG0156	3e-81	Cytochrome P450 CYP2 subfamily	ko00981	Insect hormone biosynthesis	1	K14937	CYP15A1_C1	methyl farnesoate epoxidase / farnesoate epoxidase	GO:0020037;GO:0005506;GO:0016709;GO:0006718	heme binding|iron ion binding|oxidoreductase activity, acting on paired donors, with incorporation or reduction of molecular oxygen, NAD(P)H as one donor, and incorporation of one atom of oxygen|juvenile hormone biosynthetic process
comp59216_c0_seq1_3	84.1302	149.393	18.8669	0.12629	-2.98519	0.0336116	1	Down	9.87719	3.48762	0.7681	1.03105	0.693988	0.0390867	1581
comp59250_c0_seq1	11.0825	0	22.165	Inf	Inf	0.00609121	0.655571	Up	3.27e-10	1.21e-35	2.72e-42	0.327653	1.62173	2.68854	809
comp59279_c0_seq1_3	334.217	602.278	66.1563	0.109843	-3.18648	0.00296334	0.455269	Down	113.649	23.1442	80.0533	0.226482	22.106	6.1737	364
comp59337_c0_seq2_3	18.1813	34.7643	1.59834	0.0459765	-4.44296	0.0102827	0.838984	Down	1.13718	0.25151	1.53837	0.00669347	0.171133	3.41e-18	1448
comp59407_c0_seq2	105.387	32.5618	178.212	5.47302	2.45234	0.0108018	0.858147	Up	1.44734	0.821376	0.246466	4.12733	6.27021	4.65516	1878
comp59420_c0_seq1_3	24.7684	46.3804	3.1565	0.0680567	-3.87712	0.00911922	0.79223	Down	1.29403	3.1379	4.76573	0.266208	0.450647	0.0997787	606
comp59466_c0_seq2	23.6614	3.88354	43.4392	11.1855	3.48355	0.0111634	0.873091	Up	2.93e-35	0.0719429	0.324045	2.34379	1.84139	2.79224	1009
comp59556_c0_seq1	12.1571	0	24.3141	Inf	Inf	0.00405773	0.545744	Up	0.00316792	1.51e-30	1.09e-20	1.60763	0.970968	2.53911	790
comp59561_c0_seq1_3	9.92354	19.8471	0	0	#NAME?	0.00795061	0.748494	Down	0.82526	2.16156	0.719169	0	0	0	727
comp59636_c0_seq1_3	32.2101	64.4203	0	0	#NAME?	0.000669016	0.192665	Down	1.37e-18	10.2652	11.1356	1.46e-22	0	0	361
comp59677_c0_seq1	12166.8	469.633	23863.9	50.8138	5.66715	0.00372815	0.525931	Up	27.909	95.3544	9.20811	4547.18	1629.8	919.104	504
comp59737_c0_seq1_3	7.32283	14.6457	0	0	#NAME?	0.0329563	1	Down	1.33144	0	2.73356	0	0	0	425
comp59739_c0_seq1	85.7468	34.8814	136.612	3.91648	1.96956	0.0344409	1	Up	0.401157	0.142153	0.106201	0.334529	0.849881	1.89897	7659	gi|1058025851|gb|JAS16587.1|hypothetical protein g.30399, partial [Clastoptera arizonana]	1.6e-200	sp|Q8C0T5|SI1L1_MOUSE	0	Signal-induced proliferation-associated 1-like protein 1	KOG3686	0	Rap1-GTPase-activating protein (Rap1GAP)	ko04015	Rap1 signaling pathway	1	K17701	SIPA1L1, E6TP1	signal-induced proliferation-associated 1 like protein 1	GO:0030054;GO:0005737;GO:0005856;GO:0043197;GO:0014069;GO:0045211;GO:0046875;GO:0005096;GO:0031532;GO:0090630;GO:0048013;GO:0050770;GO:0061001;GO:0043087;GO:0051056;GO:0048167	cell junction|cytoplasm|cytoskeleton|dendritic spine|postsynaptic density|postsynaptic membrane|ephrin receptor binding|GTPase activator activity|actin cytoskeleton reorganization|activation of GTPase activity|ephrin receptor signaling pathway|regulation of axonogenesis|regulation of dendritic spine morphogenesis|regulation of GTPase activity|regulation of small GTPase mediated signal transductio…
comp59750_c0_seq1_3	16.892	33.784	0	0	#NAME?	0.0045497	0.585494	Down	0	3.36114	4.90063	0	0	0	476
comp59755_c0_seq2_3	6.01014	12.0203	0	0	#NAME?	0.0476266	1	Down	1.68143	1.34385	0.282094	0	2.32e-72	0	536
comp59880_c0_seq1	31.767	0	63.5339	Inf	Inf	0.0115723	0.884514	Up	0	0	0	0	7.61571	2.74374	974
comp59895_c0_seq4	121.095	48.3548	193.835	4.00859	2.0031	0.0366208	1	Up	1.64805	0.646915	4.47e-16	3.05128	2.45024	4.27478	3244	gi|972195260|ref|XP_015179498.1|PREDICTED: spatacsin [Polistes dominula]	1e-34	sp|Q96JI7|SPTCS_HUMAN	3e-26	Spatacsin	KOG1884	1e-37	Uncharacterized conserved protein							GO:0030424;GO:0005737;GO:0031410;GO:0005829;GO:0030425;GO:0070062;GO:0005765;GO:0005730;GO:0005886;GO:0045202;GO:0008088;GO:0048675;GO:0007268;GO:0090389;GO:0048489;GO:0090659	axon|cytoplasm|cytoplasmic vesicle|cytosol|dendrite|extracellular exosome|lysosomal membrane|nucleolus|plasma membrane|synapse|axo-dendritic transport|axon extension|chemical synaptic transmission|phagosome-lysosome fusion involved in apoptotic cell clearance|synaptic vesicle transport|walking behavior
comp59896_c0_seq1_3	7.79794	15.5959	0	0	#NAME?	0.0250387	1	Down	1.04632	1.97432	3.09879	1.42e-16	0	1.27e-29	310
comp59949_c0_seq1_3	19.5116	37.7157	1.30761	0.0346702	-4.85016	0.00734116	0.720722	Down	1.77571	3.3179	5.45852	0.145549	4.25e-22	0.429877	432
comp59986_c0_seq1_3	50.5053	90.4818	10.5289	0.116365	-3.10327	0.00402685	0.545744	Down	3.54797	5.88552	1.94167	0.926253	0.106159	0.511884	1099
comp60004_c0_seq2_3	13.4365	26.8731	0	0	#NAME?	0.025789	1	Down	1.17694	4.91e-05	2.80872	0.000191661	0.0012786	0.000168508	779
comp60005_c0_seq1	42.6217	10.7798	74.4636	6.90771	2.78821	0.0295902	1	Up	1.17661	5.15e-08	1.98e-10	3.16011	3.6347	1.04432	1432
comp60019_c0_seq2	2357.18	1138.03	3576.34	3.14258	1.65195	0.0182847	1	Up	64.9501	29.5038	41.5187	112.453	145.041	280.338	1117
comp60071_c0_seq1_3	32.5759	59.0522	6.09968	0.103293	-3.27518	0.00732905	0.720706	Down	3.52635	5.9138	2.00157	0.996794	0.136468	0.140283	710
comp60128_c0_seq1_3	35.1769	62.2558	8.09806	0.130077	-2.94256	0.0102309	0.837021	Down	3.42678	3.63891	1.12495	0.377192	0.721305	0.0124358	1078
comp60243_c0_seq8_3	11.9314	22.5369	1.32594	0.0588344	-4.0872	0.0414063	1	Down	1.82872	0.498494	1.65077	0.289566	0	0	729
comp60264_c0_seq1	5219.06	7489.41	2948.7	0.393716	-1.34477	0.0415194	1	Down	213.368	273.438	150.62	87.049	167.613	23.8499	1588
comp60289_c0_seq1_3	19.1057	35.5949	2.61643	0.0735058	-3.766	0.0167761	1	Down	0.987941	4.2484	2.11853	0.346093	0.201602	0	632
comp60311_c0_seq5_3	8.90345	17.8069	0	0	#NAME?	0.0154681	1	Down	0.238014	0.231664	0.582801	1.27e-15	4.45e-08	0.00867816	2052	gi|1067065095|ref|XP_018016519.1|PREDICTED: DNA primase large subunit-like [Hyalella azteca]	4.2e-159	sp|P33610|PRI2_MOUSE	9e-108	DNA primase large subunit	KOG2267	4e-108	Eukaryotic-type DNA primase, large subunit	ko03030;ko00230;ko00240	DNA replication|Purine metabolism|Pyrimidine metabolism	3	K02685	PRI2	DNA primase large subunit	GO:0005658;GO:0051539;GO:0003896;GO:0003887;GO:0046872;GO:0003697	alpha DNA polymerase:primase complex|4 iron, 4 sulfur cluster binding|DNA primase activity|DNA-directed DNA polymerase activity|metal ion binding|single-stranded DNA binding
comp60505_c0_seq2	16.6467	2.09607	31.1973	14.8837	3.89566	0.0326396	1	Up	0.777491	0.0449573	0.0290273	3.86358	3.34071	4.54952	430
comp60580_c0_seq9	34.6515	8.4874	60.8157	7.1654	2.84105	0.0231848	1	Up	0.0524626	0.435714	5.61e-08	0.621492	1.30017	2.14232	2512	gi|1061476415|gb|ODM94275.1|Developmentally-regulated GTP-binding protein 2 [Orchesella cincta]	6.7e-172	sp|P55039|DRG2_HUMAN	0	Developmentally-regulated GTP-binding protein 2	KOG1486	0	GTP-binding protein DRG2 (ODN superfamily)							GO:0005737;GO:0043231;GO:0016020;GO:0005739;GO:0005654;GO:0005525;GO:0007165	cytoplasm|intracellular membrane-bounded organelle|membrane|mitochondrion|nucleoplasm|GTP binding|signal transduction
comp60584_c0_seq1	120.878	34.6986	207.057	5.96729	2.57708	0.00483698	0.602159	Up	0.255891	0.48247	0.128705	0.743323	1.82318	3.75008	5633	gi|524895777|ref|XP_005104370.1|PREDICTED: multidrug resistance-associated protein 7-like isoform X1 [Aplysia californica]	0	sp|Q5T3U5|MRP7_HUMAN	0	Multidrug resistance-associated protein 7	KOG0054	0	Multidrug resistance-associated protein/mitoxantrone resistance protein, ABC superfamily	ko02010	ABC transporters	1	K05674	ABCC10	ATP-binding cassette, subfamily C (CFTR/MRP), member 10
comp60612_c0_seq1_3	931.481	34.2037	1828.76	53.4667	5.74057	0.0106855	0.856538	Up	2.07907	0.112295	4.29169	0.0209878	307.515	171.937	619
comp60631_c0_seq1	10.1477	0	20.2954	Inf	Inf	0.00888663	0.781014	Up	0	0	0	2.9921	0	8.22152	324
comp60671_c0_seq2	156.268	239.4	73.1359	0.305497	-1.71077	0.0458352	1	Down	8.16264	8.09737	3.14652	1.52219	0.800959	5.11757	1729
comp60724_c0_seq1_3	9.48098	18.962	0	0	#NAME?	0.0213644	1	Down	5.37973	1.3882	0	1.48e-34	0	0	431	gi|308251387|gb|EFO95339.1|hypothetical protein CRE_09308 [Caenorhabditis remanei]	2e-25	sp|P10401|POLY_DROME	1e-16	Endonuclease										GO:0004519;GO:0003676;GO:0003964;GO:0015074	endonuclease activity|nucleic acid binding|RNA-directed DNA polymerase activity|DNA integration
comp60775_c0_seq1_3	145.668	291.336	0	0	#NAME?	0.018352	1	Down	22.7334	1.31114	0.0368131	2e-06	0.000189602	5.39e-06	1902			sp|Q8WTT0|CLC4C_HUMAN	1e-09	C-type lectin domain family 4 member C	KOG4297	3e-10	C-type lectin
comp60796_c0_seq2_3	14.2549	27.8468	0.662971	0.0238078	-5.39242	0.00784098	0.744821	Down	1.92943	1.8077	1.7669	0.129094	1.2e-43	5.39e-35	660
comp60800_c0_seq1_3	13.1382	26.2764	0	0	#NAME?	0.00360999	0.516503	Down	3.20788	1.48609	0.0226192	1.84e-32	1.02e-40	1.21e-21	858
comp60816_c1_seq1	9.13264	0	18.2653	Inf	Inf	0.0146799	0.980465	Up	0.0229851	3.23e-16	0	0.026973	2.259	1.85595	740
comp60911_c0_seq1_3	10.6708	21.3416	0	0	#NAME?	0.0125881	0.919795	Down	0.424121	6.31333	1.31681	0	0	0	361
comp60966_c2_seq5	7.46048	0	14.921	Inf	Inf	0.0337339	1	Up	0	0	0	0.672149	2.35481	0.490345	654
comp60997_c0_seq2_3	64.7011	14.3463	115.056	8.01991	3.00359	0.0494644	1	Up	0.799701	0.572985	0.0626756	5.95e-05	5.65055	7.49455	1501	gi|384255136|gb|AFH75400.1|elongation factor 2 [Eriocheir sinensis]	5.5e-211	sp|P13060|EF2_DROME	0	Elongation factor 2	KOG0469	0	Elongation factor 2	ko04152;ko04921	AMPK signaling pathway|Oxytocin signaling pathway	2	K03234	EEF2	elongation factor 2	GO:0005829;GO:0005811;GO:0005875;GO:0005525;GO:0003924;GO:0003746;GO:0006412;GO:0006414	cytosol|lipid particle|microtubule associated complex|GTP binding|GTPase activity|translation elongation factor activity|translation|translational elongation
comp61017_c0_seq1_3	28.0252	56.0504	0	0	#NAME?	0.00672777	0.687835	Down	4.79e-12	4.80096	1.13551	7.65e-13	4.37e-28	2.14e-06	1260
comp61033_c0_seq1_2	164.248	251.131	77.3654	0.308068	-1.69868	0.0290963	1	Down	19.4955	8.45956	9.1442	5.48552	5.06898	2.15135	927
comp61037_c0_seq1	19.0585	0	38.1169	Inf	Inf	0.000259044	0.100907	Up	0.00369997	4.85e-06	0.000425743	0.390094	1.03687	2.83689	1568
comp61100_c0_seq1_3	11.0018	21.0092	0.994457	0.0473343	-4.40097	0.0304796	1	Down	3.36851	2.27014	0.297536	0.232715	0	0	528
comp61108_c0_seq2	705.895	1041.82	369.968	0.355117	-1.49364	0.0484667	1	Down	28.0388	19.3841	31.7332	5.64655	24.877	2.62638	1681	gi|537257668|gb|ERE89323.1|phenazine biosynthesis-like domain-containing protein 2 [Cricetulus griseus]	2.3e-45	sp|Q2HJF4|PBLD_BOVIN	8e-38	Phenazine biosynthesis-like domain-containing protein	KOG3033	2e-34	Predicted PhzC/PhzF-type epimerase							GO:0005737;GO:0070062;GO:0016853;GO:0009058;GO:0030277;GO:0010633;GO:0050680;GO:0010719;GO:0060394;GO:0060392;GO:0030512	cytoplasm|extracellular exosome|isomerase activity|biosynthetic process|maintenance of gastrointestinal epithelium|negative regulation of epithelial cell migration|negative regulation of epithelial cell proliferation|negative regulation of epithelial to mesenchymal transition|negative regulation of pathway-restricted SMAD protein phosphorylation|negative regulation of SMAD protein import into nuc…
comp61123_c0_seq7	31.0822	5.68933	56.475	9.92648	3.31128	0.0154058	1	Up	0.350841	3.42e-06	5.5e-07	0.719021	0.952651	2.09903	2546	gi|469658111|gb|AGH68884.1|G protein suppressor 2 [Litopenaeus vannamei]	1.1e-135							ko05166	HTLV-I infection	1	K15307	GPS2	G protein pathway suppressor 2
comp61151_c0_seq1_3	13.3508	26.7015	0	0	#NAME?	0.0253195	1	Down	0.259204	1.12248	3.74724	3.59e-13	0	0	588
comp61163_c0_seq2_3	9.40754	18.8151	0	0	#NAME?	0.0110536	0.868007	Down	4.03412	7.29e-13	2.97705	1.13e-10	2.44e-15	5.67e-18	344
comp61177_c0_seq1_2	7.29592	0	14.5918	Inf	Inf	0.0362827	1	Up	3.51e-20	0	0.0251146	2.18698	1.7809	0.898306	466
comp61223_c0_seq2_3	6.4096	12.8192	0	0	#NAME?	0.0462148	1	Down	1.0034	0.13799	1.0362	0.00117484	2.51e-07	4.41e-05	735
comp61253_c1_seq3	17.7284	0	35.4569	Inf	Inf	0.000446901	0.144294	Up	5.43e-22	0	2.44e-07	0.46955	1.62955	2.6206	1270
comp61274_c0_seq1_3	6.1319	12.2638	0	0	#NAME?	0.0444293	1	Down	0.286776	0.892163	1.75e-11	8.94e-16	7.84e-23	2.1e-08	1524
comp61288_c0_seq2_3	334.286	656.928	11.6444	0.0177255	-5.81803	7.38e-05	0.0401338	Down	14.8515	6.88228	2.1192	0.0194519	2.43e-66	0.530129	4042	gi|1058094562|gb|JAS50940.1|hypothetical protein g.6758, partial [Cuerna arida]	3.1e-09
comp61292_c0_seq1_3	26.6538	53.3076	0	0	#NAME?	0.00311206	0.467361	Down	6.22166	1.80236	0.205724	0.000218294	1.13e-08	2.78e-25	992
comp61359_c0_seq1_3	171.254	282.248	60.2607	0.213503	-2.22767	0.0428018	1	Down	7.40521	4.58136	12.1327	4.04304	2.05536	0	1439
comp61361_c1_seq1	156.472	233.584	79.3609	0.339754	-1.55744	0.0472594	1	Down	4.15224	11.4736	6.32174	5.63441	2.31935	0.41562	1395
comp61438_c1_seq2	20.9599	0.659921	41.2599	62.5225	5.9663	0.00399853	0.543746	Up	7.06e-22	0.0240462	2.27e-28	3.03e-20	0.93746	1.11504	3421	gi|1067071717|ref|XP_018019274.1|PREDICTED: uncharacterized protein LOC108675756, partial [Hyalella azteca]	3.1e-22
comp61495_c0_seq2_3	22.026	44.052	0	0	#NAME?	7.22e-05	0.0396128	Down	3.97832	1.79687	3.27671	1.46e-46	1.37e-48	2.06e-53	635
comp61515_c0_seq1	743.074	0	1486.15	Inf	Inf	0.0181668	1	Up	3.73e-16	8.94e-07	7.1e-15	6.96e-19	0.00284343	114.805	2515	gi|819732111|gb|AKG54423.1|interferon regulatory factor [Litopenaeus vannamei]	3.2e-49							ko05133	Pertussis	1	K10155	IRF8	interferon regulatory factor 8
comp61533_c0_seq4_3	13.9419	26.5697	1.31413	0.0494596	-4.33761	0.0235379	1	Down	0.284602	1.75492	1.37623	0.129946	0.0694695	0	957
comp61537_c0_seq1	124.556	209.679	39.4327	0.188062	-2.41072	0.0471191	1	Down	14.61	2.67621	4.55672	0.200511	0.852601	4.27074	1352
comp61576_c0_seq1_3	55.7246	111.449	0	0	#NAME?	0.0265988	1	Down	3.64032	5.81e-24	19.9476	5.05e-12	3.9e-35	0.00061559	515
comp61589_c0_seq7_3	42.9926	78.4811	7.50421	0.0956181	-3.38657	0.0031599	0.468768	Down	4.9698	5.54875	3.55475	0.311938	0.990762	0.157917	751
comp61613_c0_seq1	818.884	1537.61	100.162	0.0651417	-3.94028	9.18e-07	0.00132011	Down	72.1363	55.7055	59.0701	1.33681	10.5321	2.35777	1085	gi|1067070009|ref|XP_018018352.1|PREDICTED: cytochrome P450 2L1-like isoform X2 [Hyalella azteca]	1.5e-31	sp|Q27712|CP2L1_PANAR	5e-67	Cytochrome P450 2L1	KOG0156	2e-47	Cytochrome P450 CYP2 subfamily	ko00590;ko00591;ko04212;ko04913;ko04726;ko04750	Arachidonic acid metabolism|Linoleic acid metabolism|Longevity regulating pathway - worm|Ovarian Steroidogenesis|Serotonergic synapse|Inflammatory mediator regulation of TRP channels	6	K07418	CYP2J	cytochrome P450 family 2 subfamily J	GO:0005789;GO:0031090;GO:0070330;GO:0020037;GO:0005506	endoplasmic reticulum membrane|organelle membrane|aromatase activity|heme binding|iron ion binding
comp61621_c0_seq6	10.7981	0	21.5961	Inf	Inf	0.0196296	1	Up	0	0	0	0	2.90521	1.35666	814
comp61697_c0_seq1	15.4678	0.898315	30.0373	33.4373	5.06339	0.013321	0.939599	Up	0.0712979	7.57e-15	4.27e-21	1.42e-10	0.986945	1.82548	1878
comp61731_c1_seq1_3	21.0428	42.0856	0	0	#NAME?	0.0146422	0.979031	Down	7.9884	1.76214	0	0	0	0	670
comp61736_c0_seq2_3	39.4175	78.5154	0.319668	0.00407141	-7.94026	0.00072488	0.197148	Down	12.707	4.89948	0.709755	6.6e-28	0.0498848	1.96e-27	643
comp61750_c0_seq2	300.263	498.74	101.787	0.204089	-2.29273	0.00282827	0.44703	Down	19.5883	8.77522	12.4515	4.78623	3.30873	1.31613	1631
comp61774_c0_seq1_2	405.082	602.573	207.591	0.344507	-1.53739	0.0394708	1	Down	13.6184	17.458	6.75651	6.68471	1.59757	7.17756	2205	gi|387913800|gb|AFK10509.1|hypothetical protein [Callorhinchus milii]	1.2e-14
comp61807_c0_seq1	6.62847	0	13.2569	Inf	Inf	0.044495	1	Up	2.21e-24	1.04e-18	4.66e-21	0.62118	0.674626	1.98972	681	gi|919092720|ref|XP_013383167.1|PREDICTED: C-factor-like [Lingula anatina]	4.3e-42	sp|Q9P7I6|YJNK_SCHPO	1e-09	Uncharacterized oxidoreductase C24B10.20	KOG1611	3e-10	Predicted short chain-type dehydrogenase							GO:0005829;GO:0005634;GO:0016491	cytosol|nucleus|oxidoreductase activity
comp61851_c0_seq1	54.7278	10.1677	99.2879	9.76501	3.28762	0.00708627	0.703708	Up	0.0804589	0.986557	1.96e-16	0.948567	5.52617	5.18416	1410
comp61919_c1_seq1_3	160.798	321.597	0	0	#NAME?	0.0330454	1	Down	105.727	0	0	0	0	0	481
comp61972_c0_seq4_3	673.25	1053.18	293.322	0.278512	-1.84419	0.0400151	1	Down	14.896	25.9218	33.9763	5.95476	9.47051	12.2477	1743	gi|808884191|gb|KKF31192.1|Dehydrogenase/reductase SDR family member 11 [Larimichthys crocea]	8.8e-24	sp|Q71R50|DHR11_CHICK	3e-28	Dehydrogenase/reductase SDR family member 11	KOG1205	2e-27	Predicted dehydrogenase	ko00900;ko00981	Terpenoid backbone biosynthesis|Insect hormone biosynthesis	2	K15890	FOHSDR	NADP+-dependent farnesol dehydrogenase	GO:0005576;GO:0016491	extracellular region|oxidoreductase activity
comp62003_c0_seq1_3	16.6831	33.3663	0	0	#NAME?	0.0113211	0.874936	Down	9e-17	2.27249	0.556987	1.62e-21	4.83e-18	2.08e-22	1576
comp62033_c0_seq1	13.592	0	27.1841	Inf	Inf	0.00246712	0.417254	Up	7.9e-08	1.29e-28	2.4e-32	4.80365	1.75812	2.90683	449
comp62055_c0_seq1_3	14.2196	28.4391	0	0	#NAME?	0.00743259	0.724983	Down	2.13299	0.295983	3.98899	0.000185672	0	0	522
comp62108_c0_seq1_3	6.42556	12.8511	0	0	#NAME?	0.0359299	1	Down	1.84322	0.52008	1.16e-24	7.92e-17	6.97e-07	0.0143171	842
comp62197_c0_seq5	56.4613	0	112.923	Inf	Inf	6.58e-06	0.00592536	Up	0	4.17e-10	3.18e-11	2.03725	0.712428	5.31798	2436	gi|1067061127|ref|XP_018016678.1|PREDICTED: choline transporter-like protein 2 [Hyalella azteca]	1.9e-185	sp|Q6GN42|CTL4_XENLA	9e-125	Choline transporter-like protein 4	KOG1362	1e-108	Choline transporter-like protein	ko05231	Choline metabolism in cancer	1	K15377	SLC44A2_4_5	solute carrier family 44 (choline transporter-like protein), member 2/4/5	GO:0016021	integral component of membrane
comp62199_c0_seq4_3	12.2703	23.2382	1.30231	0.0560416	-4.15736	0.0382046	1	Down	0.208314	2.36681	1.40178	0.101004	0.107217	0	738
comp62222_c0_seq1_3	376.027	552.278	199.776	0.36173	-1.46701	0.0295326	1	Down	27.7203	19.269	7.07929	5.84334	12.7628	1.999	1460
comp62229_c0_seq2_3	232.328	460.748	3.90692	0.00847952	-6.8818	0.00417456	0.553206	Down	1.58535	29.339	49.6134	0.463386	0.409955	7.13e-34	663	gi|1059881455|ref|XP_017796142.1|PREDICTED: estrogen sulfotransferase [Habropoda laboriosa]	7.2e-07	sp|Q8JG30|ST1B1_CHICK	9e-13	Sulfotransferase family cytosolic 1B member 1	KOG1584	5e-12	Sulfotransferase	ko00140	Steroid hormone biosynthesis	1	K01016	SULT1E1, STE	estrone sulfotransferase	GO:0005737;GO:0008146;GO:0008202;GO:0051923;GO:0042403;GO:0006805	cytoplasm|sulfotransferase activity|steroid metabolic process|sulfation|thyroid hormone metabolic process|xenobiotic metabolic process
comp62235_c0_seq2	91.6763	36.4505	146.902	4.03018	2.01085	0.0259018	1	Up	0.787155	0.900648	0.531258	2.39373	2.87067	5.81088	2230	gi|1000732474|ref|XP_015588649.1|PREDICTED: mitochondrial cardiolipin hydrolase [Cephus cinctus]	4.5e-11	sp|Q9VKD7|ZUC_DROME	1e-12	Mitochondrial cardiolipin hydrolase										GO:0016021;GO:0016020;GO:0005739;GO:0043186;GO:0035755;GO:0008808;GO:0016891;GO:0032049;GO:0046843;GO:0031047;GO:0030717;GO:0016042;GO:0051321;GO:0048477;GO:0034587;GO:0090502	integral component of membrane|membrane|mitochondrion|P granule|cardiolipin hydrolase activity|cardiolipin synthase activity|endoribonuclease activity, producing 5'-phosphomonoesters|cardiolipin biosynthetic process|dorsal appendage formation|gene silencing by RNA|karyosome formation|lipid catabolic process|meiotic cell cycle|oogenesis|piRNA metabolic process|RNA phosphodiester bond hydrolysis, e…
comp62246_c0_seq1_2	1065.77	42.9599	2088.58	48.617	5.60339	0.0348376	1	Up	1.61502	14.801	2.79369	748.534	234.862	2.44359	307	gi|941507815|gb|ALK82313.1|GTP phosphoenolpyruvate carboxykinase, partial [Macrobrachium nipponense]	3.3e-49	sp|P20007|PCKG_DROME	2e-45	Phosphoenolpyruvate carboxykinase [GTP]	KOG3749	6e-46	Phosphoenolpyruvate carboxykinase	ko04068;ko04151;ko04152;ko04931;ko00010;ko00020;ko00620;ko03320;ko04910;ko04920;ko04922;ko04964	FoxO signaling pathway|PI3K-Akt signaling pathway|AMPK signaling pathway|Insulin resistance|Glycolysis / Gluconeogenesis|Citrate cycle (TCA cycle)|Pyruvate metabolism|PPAR signaling pathway|Insulin signaling pathway|Adipocytokine signaling pathway|Glucagon signaling pathway|Proximal tubule bicarbonate reclamation	12	K01596	E4.1.1.32, pckA, PCK	phosphoenolpyruvate carboxykinase (GTP)	GO:0005739;GO:0005525;GO:0046872;GO:0004613;GO:0006094	mitochondrion|GTP binding|metal ion binding|phosphoenolpyruvate carboxykinase (GTP) activity|gluconeogenesis
comp62246_c1_seq1_2	766.886	0	1533.77	Inf	Inf	0.0201491	1	Up	2.69e-06	3.74e-13	1.39e-23	394.119	0.0434174	5.84e-29	559	gi|342326314|gb|AEL23072.1|phosphoenolpyruvate carboxykinase, partial [Cherax quadricarinatus]	7.4e-18	sp|P05153|PCKGC_CHICK	1e-09	Phosphoenolpyruvate carboxykinase, cytosolic [GTP]	KOG3749	6e-07	Phosphoenolpyruvate carboxykinase							GO:0005829;GO:0050692;GO:0051379;GO:0005525;GO:0008906;GO:0019157;GO:0030145;GO:0003729;GO:0004613;GO:0047134;GO:0043565;GO:0008343;GO:0007568;GO:0006522;GO:0006531;GO:0071320;GO:0071549;GO:0071361;GO:0071332;GO:0071377;GO:0042149;GO:0071333;GO:0071456;GO:0032869;GO:0071347;GO:0071374;GO:0071300;GO:0071356;GO:0048589;GO:0007586;GO:0030703;GO:0009792;GO:0048562;GO:0006094;GO:0006536;GO:0006541;GO:…	cytosol|DBD domain binding|epinephrine binding|GTP binding|inosine kinase activity|malate oxidase activity|manganese ion binding|mRNA binding|phosphoenolpyruvate carboxykinase (GTP) activity|protein-disulfide reductase activity|sequence-specific DNA binding|adult feeding behavior|aging|alanine metabolic process|aspartate metabolic process|cellular response to cAMP|cellular response to dexamethaso…
comp62356_c0_seq9_3	72.2497	141.54	2.95974	0.020911	-5.57959	7.13e-05	0.0394725	Down	5.22425	2.84446	7.50188	0.311685	0.0898963	6.49e-05	1128
comp62364_c0_seq15	38.2441	8.2971	68.191	8.21866	3.0389	0.0210292	1	Up	0.0384572	0.0190899	0.338401	0.114427	2.3829	2.5415	2285	gi|384255136|gb|AFH75400.1|elongation factor 2 [Eriocheir sinensis]	3.9e-207	sp|P13060|EF2_DROME	1e-165	Elongation factor 2	KOG0469	2e-166	Elongation factor 2	ko04152;ko04921	AMPK signaling pathway|Oxytocin signaling pathway	2	K03234	EEF2	elongation factor 2	GO:0005829;GO:0005811;GO:0005875;GO:0005525;GO:0003924;GO:0003746;GO:0006412;GO:0006414	cytosol|lipid particle|microtubule associated complex|GTP binding|GTPase activity|translation elongation factor activity|translation|translational elongation
comp62395_c0_seq2	21.5924	0.989881	42.195	42.6263	5.41367	0.00967052	0.817686	Up	6.52e-18	0.423417	8.55e-05	8.28247	11.6589	0.0143808	309
comp62404_c0_seq1_3	128.908	257.817	0	0	#NAME?	0.0368021	1	Down	66.6938	1.09e-25	3.45e-41	3.96e-22	6.65e-25	5.25e-20	611
comp62463_c0_seq1	128.953	226.035	31.8719	0.141004	-2.82619	0.0105926	0.851609	Down	4.41101	8.62229	1.81676	0.0528021	0.412011	2.27573	2138	gi|1067080776|ref|XP_018024140.1|PREDICTED: UDP-glucuronosyltransferase-like isoform X4 [Hyalella azteca]	1.3e-91	sp|Q6ZQM8|UD17C_MOUSE	7e-54	UDP-glucuronosyltransferase 1-7C	KOG1192	8e-71	UDP-glucuronosyl and UDP-glucosyl transferase	ko05204;ko00040;ko00053;ko00140;ko00830;ko00860;ko00980;ko00982;ko00983	Chemical carcinogenesis|Pentose and glucuronate interconversions|Ascorbate and aldarate metabolism|Steroid hormone biosynthesis|Retinol metabolism|Porphyrin and chlorophyll metabolism|Metabolism of xenobiotics by cytochrome P450|Drug metabolism - cytochrome P450|Drug metabolism - other enzymes	9	K00699	UGT	glucuronosyltransferase	GO:0016021;GO:0015020;GO:0009813;GO:0052696;GO:0052697	integral component of membrane|glucuronosyltransferase activity|flavonoid biosynthetic process|flavonoid glucuronidation|xenobiotic glucuronidation
comp62480_c0_seq1_3	12.2531	24.5061	0	0	#NAME?	0.00642682	0.67251	Down	0.40643	2.15249	4.12461	0.00033687	0	2.97e-12	423
comp62482_c0_seq1	884.293	1395.77	372.82	0.267108	-1.9045	0.010507	0.849592	Down	16.5945	35.3949	21.7976	7.4241	9.48954	6.78227	2479	gi|918463920|gb|ALA09303.1|cytochrome P450 CYP2 [Eriocheir sinensis]	2.4e-141	sp|Q27712|CP2L1_PANAR	2e-109	Cytochrome P450 2L1	KOG0156	4e-75	Cytochrome P450 CYP2 subfamily	ko00981	Insect hormone biosynthesis	1	K14985	CYP18A1	26-hydroxylase	GO:0005789;GO:0031090;GO:0070330;GO:0020037;GO:0005506	endoplasmic reticulum membrane|organelle membrane|aromatase activity|heme binding|iron ion binding
comp62609_c0_seq5	648.901	83.3032	1214.5	14.5792	3.86584	0.0299825	1	Up	2.11627	1.75491	1.67254	54.9223	32.3959	1.60118	1996
comp62647_c0_seq1_2	33.5248	65.1315	1.91801	0.0294482	-5.08568	0.00627416	0.662274	Down	0.579643	6.3762	2.21086	1.59e-09	0.286986	1.32e-12	937
comp62659_c0_seq1_3	13.4489	26.8979	0	0	#NAME?	0.00245972	0.417254	Down	2.3621	0.000397194	2.30594	2.92e-24	0.00232247	1.2e-19	724
comp62707_c0_seq2	7.19096	0	14.3819	Inf	Inf	0.0387902	1	Up	9.56e-27	3.75e-27	2.45e-25	0.201112	0.332079	2.74946	803
comp62738_c0_seq2_3	8.50331	17.0066	0	0	#NAME?	0.0173201	1	Down	0.0932437	1.17568	0.771288	1.33e-34	1.94e-19	0	1034
comp62776_c0_seq1_3	754.96	1453.12	56.8028	0.0390903	-4.67704	0.0274691	1	Down	24.4409	15.7204	73.4516	4.92783	0.572841	0.00812818	1490	gi|585671131|ref|XP_006817997.1|PREDICTED: uncharacterized protein LOC100376424 [Saccoglossus kowalevskii]	3.8e-102	sp|A0LJ16|PHNXL_SYNFM	8e-72	Phosphonoacetaldehyde hydrolase-like protein				ko00440	Phosphonate and phosphinate metabolism	1	K05306	phnX	phosphonoacetaldehyde hydrolase	GO:0050194;GO:0019700	phosphonoacetaldehyde hydrolase activity|organic phosphonate catabolic process
comp62792_c0_seq3	7.9716	0	15.9432	Inf	Inf	0.0275492	1	Up	2.43e-13	1.65e-33	0	2.91098	0.791106	0.509807	569
comp62865_c3_seq4	18.8875	0	37.775	Inf	Inf	0.00460217	0.587819	Up	1.1e-07	1.33e-13	0	9.63e-17	5.76641	3.59882	657
comp62867_c1_seq5	717.939	193.39	1242.49	6.42476	2.68364	0.00122817	0.269652	Up	2.2905	3.56485	0.626857	20.3361	15.2774	9.19514	4259	gi|1073525685|gb|JAT79954.1|hypothetical protein g.15377 [Pectinophora gossypiella]	1e-113	sp|Q8BMG8|MFTC_MOUSE	1e-106	Mitochondrial folate transporter/carrier	KOG0764	3e-126	Mitochondrial FAD carrier protein							GO:0016021;GO:0005743;GO:0005739;GO:0006544;GO:0006810	integral component of membrane|mitochondrial inner membrane|mitochondrion|glycine metabolic process|transport
comp63058_c0_seq4_3	8.40685	16.8137	0	0	#NAME?	0.0176155	1	Down	5.11e-21	2.10352	0.552665	4.86e-05	5.14e-06	0.0164822	824
comp63081_c0_seq1_3	10.0726	19.4821	0.662971	0.0340297	-4.87706	0.0335991	1	Down	1.43155	0.449056	0.820453	0.0868239	0.00560363	0	973
comp63087_c1_seq1	54.4315	20.3961	88.467	4.33746	2.11685	0.0423417	1	Up	0.778725	0.236872	0.277054	1.50897	1.74313	3.55579	2181
comp63095_c0_seq1	74.3221	3.2996	145.345	44.0491	5.46104	3.83e-06	0.00403182	Up	1.84e-27	0.403411	2.13e-27	8.6911	5.53609	4.00854	1225
comp63123_c0_seq1_3	12.1317	24.2633	0	0	#NAME?	0.00312881	0.467603	Down	2.66334	1.46726	1.86323	0	0	0	534
comp63159_c0_seq1	1759.75	2738.55	780.944	0.285167	-1.81012	0.0164656	1	Down	72.5922	73.8211	60.4648	14.9096	23.0457	36.1053	1756	gi|1067087399|ref|XP_018027692.1|PREDICTED: uncharacterized protein LOC108682940 [Hyalella azteca]	4.2e-26
comp63172_c0_seq1	8.92086	0	17.8417	Inf	Inf	0.0185584	1	Up	4.59e-20	4.86e-05	4.32e-17	1.5611	2.35466	1.69e-25	658
comp63198_c0_seq2	12.9394	0	25.8788	Inf	Inf	0.00774632	0.737709	Up	1.56e-22	3.17e-22	4.28e-16	4.04e-18	1.37414	0.852509	1894
comp63240_c0_seq3_3	9.85208	0	19.7042	Inf	Inf	0.027072	1	Up	0.000937772	3.63e-05	5.11e-17	0.144955	0.853551	0.119929	2698	gi|1061476726|gb|ODM94544.1|Ecdysone-induced protein 74EF [Orchesella cincta]	6.7e-71	sp|P11536|E74EB_DROME	6e-60	Ecdysone-induced protein 74EF isoform B	KOG3804	2e-60	Transcription factor NERF and related proteins, contain ETS domain	ko04214	Apoptosis - fly	1	K09428	ELF1_2_4	E74-like factor 1/2/4	GO:0005634;GO:0043565;GO:0003700;GO:0001077;GO:0006914;GO:0008219;GO:0048477;GO:0045944;GO:0040034;GO:0035071	nucleus|sequence-specific DNA binding|transcription factor activity, sequence-specific DNA binding|transcriptional activator activity, RNA polymerase II core promoter proximal region sequence-specific binding|autophagy|cell death|oogenesis|positive regulation of transcription from RNA polymerase II promoter|regulation of development, heterochronic|salivary gland cell autophagic cell death
comp63250_c0_seq3_3	1115.61	2024.79	206.426	0.101949	-3.29408	2.54e-05	0.0182258	Down	9.76461	16.9365	16.1411	2.17292	2.01883	1.07634	6023	gi|675373930|gb|KFM66832.1|putative phosphoenolpyruvate synthase, partial [Stegodyphus mimosarum]	1e-138	sp|Q57962|PPSA_METJA	2e-40	Mja pep intein				ko00620;ko00680;ko00720;ko01200	Pyruvate metabolism|Methane metabolism|Carbon fixation pathways in prokaryotes|Carbon metabolism	4	K01007	pps, ppsA	pyruvate, water dikinase	GO:0005524;GO:0004519;GO:0046872;GO:0008986;GO:0006094;GO:0016539	ATP binding|endonuclease activity|metal ion binding|pyruvate, water dikinase activity|gluconeogenesis|intein-mediated protein splicing
comp63317_c0_seq6	282.049	129.989	434.109	3.33958	1.73967	0.0305624	1	Up	1.90282	0.331066	0.553474	1.41266	4.51575	5.00045	6580	gi|746851928|ref|XP_011056503.1|PREDICTED: formin-like protein CG32138 isoform X2 [Acromyrmex echinatior]	0	sp|Q9VUC6|Y2138_DROME	6e-162	Formin-like protein CG32138	KOG1923	4e-167	Rac1 GTPase effector FRL							GO:0003779;GO:0030036;GO:0048675;GO:0016319;GO:0048812;GO:0016318	actin binding|actin cytoskeleton organization|axon extension|mushroom body development|neuron projection morphogenesis|ommatidial rotation
comp63458_c0_seq1	295.008	494.843	95.1733	0.19233	-2.37834	0.0106158	0.852344	Down	9.44931	14.6743	18.7383	1.01033	2.9583	7.55627	1441
comp63491_c0_seq1	25.9217	6.9766	44.8669	6.43106	2.68506	0.0331828	1	Up	0.000128969	0.0640827	0.267579	1.10239	1.28636	0.475305	2391	gi|1067111734|ref|XP_018014276.1|PREDICTED: coiled-coil domain-containing protein 6-like [Hyalella azteca]	1.4e-148	sp|D3YZP9|CCDC6_MOUSE	5e-71	Coiled-coil domain-containing protein 6	KOG2129	2e-74	Uncharacterized conserved protein H4	ko05200;ko05216	Pathways in cancer|Thyroid cancer	2	K09288	CCDC6, PTC	coiled-coil domain-containing protein 6	GO:0005737;GO:0005856	cytoplasm|cytoskeleton
comp63498_c0_seq2	787.272	308.226	1266.32	4.1084	2.03858	0.0112681	0.874936	Up	3.96945	2.64086	0.895986	14.0822	10.7354	8.6331	5899	gi|646692318|gb|KDR07384.1|hypothetical protein L798_03213 [Zootermopsis nevadensis]	3.8e-112	sp|Q63312|PHLB1_RAT	2e-61	Pleckstrin homology-like domain family B member 1
comp63518_c0_seq4	308.302	132.182	484.422	3.6648	1.87373	0.0164754	1	Up	1.74094	0.108835	1.03432	4.44356	4.04245	4.20962	6069	gi|642918452|ref|XP_008191480.1|PREDICTED: FH1/FH2 domain-containing protein 3 isoform X6 [Tribolium castaneum]	0	sp|Q2V2M9|FHOD3_HUMAN	5e-168	FH1/FH2 domain-containing protein 3	KOG1925	2e-166	Rac1 GTPase effector FHOS							GO:0005856;GO:0030018;GO:0051639;GO:0055003;GO:0030837;GO:0045214	cytoskeleton|Z disc|actin filament network formation|cardiac myofibril assembly|negative regulation of actin filament polymerization|sarcomere organization
comp63532_c0_seq3_3	131.536	233.863	29.2096	0.124901	-3.00115	0.0123362	0.909443	Down	8.32893	25.8839	30.4076	3.42546	3.58335	3.5415	443
comp63547_c0_seq3	82.7317	24.6245	140.839	5.71946	2.51588	0.0084829	0.761401	Up	0.346024	0.201	0.120914	0.493441	1.52265	2.66176	5148
comp63549_c0_seq2_3	17.0036	33.3443	0.662971	0.0198826	-5.65235	0.0338273	1	Down	0.825829	5.46769	0.533058	0.135125	0	0	684
comp63553_c0_seq1_3	18.8244	37.6488	0	0	#NAME?	0.000271259	0.104319	Down	3.95914	2.38798	6.80184	0	3.44e-11	0	347
comp63600_c0_seq9	37.8414	3.23142	72.4513	22.4209	4.48677	0.00487165	0.602747	Up	0.0704847	0.0325737	0.187206	0.232547	4.77121	4.76265	1248	gi|597887845|gb|EYC36369.1|hypothetical protein Y032_0903g2962 [Ancylostoma ceylanicum]	6.3e-12
comp63603_c0_seq2	35.8953	6.61611	65.1745	9.85087	3.30025	0.0301533	1	Up	0.0133478	0.0237363	0.26051	2.05266	1.86478	8.56e-10	2425
comp63615_c0_seq6	98.3352	29.7194	166.951	5.61757	2.48995	0.00836123	0.76017	Up	1.20097	1.33044	0.227014	2.31552	4.87016	11.1612	1571
comp63675_c0_seq1	140.542	7.03969	274.044	38.9284	5.28275	0.0384506	1	Up	1.09902	0.312218	0	1.07409	38.7676	14.9898	793	gi|593738251|ref|XP_007114476.1|PREDICTED: tigger transposable element-derived protein 1-like [Physeter catodon]	1.8e-09
comp63683_c0_seq2_3	15095.6	2145.2	28045.9	13.0738	3.70861	0.0297982	1	Up	96.2009	510.797	6.73382	5333.68	1612.51	1447.43	506
comp63695_c0_seq1_2	7.17704	14.3541	0	0	#NAME?	0.02512	1	Down	4.05114	2.85528	0	0	0	0	312
comp63745_c1_seq3	42.6765	0	85.353	Inf	Inf	1.89e-06	0.00231073	Up	0.0111188	5.74e-05	4.83e-30	3.15111	3.6452	0.850862	1680
comp63747_c0_seq1	21.8853	0	43.7706	Inf	Inf	0.000109027	0.0548572	Up	2.08e-30	1.24e-07	1.1e-26	0.878514	1.83719	2.42086	1412
comp63791_c0_seq4_3	16.2051	32.4102	0	0	#NAME?	0.000670814	0.192665	Down	0.60545	2.8901	2.18341	0	0	0	720
comp63862_c0_seq6	3068.17	210.804	5925.53	28.1092	4.81297	0.0096803	0.817686	Up	7.53357	4.58798	2.74051	1.21561	267.34	228.456	1986
comp63864_c0_seq1_3	37.6764	64.5238	10.829	0.16783	-2.57493	0.0368052	1	Down	1.13958	2.40281	1.63751	0.431695	1.67e-05	0.712844	1615	gi|1000764777|ref|XP_015605481.1|PREDICTED: probable ATP-dependent RNA helicase DDX49 [Cephus cinctus]	2.5e-128	sp|Q9Y6V7|DDX49_HUMAN	2e-141	Probable ATP-dependent RNA helicase DDX49	KOG0340	2e-119	ATP-dependent RNA helicase							GO:0005654;GO:0005524;GO:0004004;GO:0044822;GO:0010501;GO:0006364	nucleoplasm|ATP binding|ATP-dependent RNA helicase activity|poly(A) RNA binding|RNA secondary structure unwinding|rRNA processing
comp63881_c0_seq1	324.12	605.166	43.0742	0.0711775	-3.81243	3.1e-06	0.00339785	Down	18.888	32.0397	13.4714	1.22113	3.70007	0.0784056	1277
comp63888_c0_seq1	2433.53	730.896	4136.16	5.65903	2.50055	0.00031249	0.11366	Up	3.88199	2.12059	10.8947	35.3043	48.035	48.6437	5048	gi|1058026609|gb|JAS16966.1|hypothetical protein g.37776 [Clastoptera arizonana]	2e-169	sp|Q9P289|STK26_HUMAN	8e-136	Serine/threonine-protein kinase 26 {ECO:0000305}	KOG0201	7e-158	Serine/threonine protein kinase							GO:0016324;GO:0071944;GO:0005813;GO:0005737;GO:0005829;GO:0070062;GO:0005794;GO:0000139;GO:0005798;GO:0005634;GO:0048471;GO:0005524;GO:0042802;GO:0000287;GO:0042803;GO:0004672;GO:0004702;GO:0006921;GO:0030033;GO:0000278;GO:0046777;GO:0006468;GO:0042981;GO:0045595;GO:1903205;GO:0042542	apical plasma membrane|cell periphery|centrosome|cytoplasm|cytosol|extracellular exosome|Golgi apparatus|Golgi membrane|Golgi-associated vesicle|nucleus|perinuclear region of cytoplasm|ATP binding|identical protein binding|magnesium ion binding|protein homodimerization activity|protein kinase activity|signal transducer, downstream of receptor, with serine/threonine kinase activity|cellular compon…
comp63929_c0_seq1_3	79.9759	159.952	0	0	#NAME?	0.00315085	0.46862	Down	0.026115	3.16497	7.43207	2.18e-06	0.000283579	1.49e-07	1696	gi|884940053|ref|XP_003478515.2|PREDICTED: methionine-R-sulfoxide reductase B1 isoform X2 [Cavia porcellus]	4.8e-35	sp|Q3MHL9|MSRB1_BOVIN	5e-40	Methionine-R-sulfoxide reductase B1	KOG0856	7e-38	Predicted pilin-like transcription factor							GO:0005737;GO:0005856;GO:0005634;GO:0003779;GO:0046872;GO:0033743;GO:0030041;GO:0045087;GO:0030091;GO:0006979	cytoplasm|cytoskeleton|nucleus|actin binding|metal ion binding|peptide-methionine (R)-S-oxide reductase activity|actin filament polymerization|innate immune response|protein repair|response to oxidative stress
comp63987_c0_seq2_3	316.191	560.777	71.6056	0.12769	-2.96928	0.0327605	1	Down	12.7926	11.9134	0.00234129	2.55e-06	3.10633	0.000189674	3418	gi|1067061587|ref|XP_018019018.1|PREDICTED: prefoldin subunit 5-like [Hyalella azteca]	1.3e-59	sp|Q99471|PFD5_HUMAN	4e-42	Prefoldin subunit 5	KOG3048	2e-42	Molecular chaperone Prefoldin, subunit 5							GO:0005737;GO:0005634;GO:0016272;GO:0003714;GO:0090090;GO:0045892;GO:0006457;GO:0006355;GO:0060041	cytoplasm|nucleus|prefoldin complex|transcription corepressor activity|negative regulation of canonical Wnt signaling pathway|negative regulation of transcription, DNA-templated|protein folding|regulation of transcription, DNA-templated|retina development in camera-type eye
comp64036_c1_seq4_3	17030.7	28330.8	5730.54	0.202272	-2.30563	0.00164601	0.335482	Down	832.376	1457.99	1388.31	279.488	479.68	129.779	981	gi|590141456|gb|AHL28107.1|chitinase 3B [Macrobrachium nipponense]	4.6e-14				KOG2806	2e-06	Chitinase
comp64070_c0_seq1_3	7526.82	14366.2	687.451	0.047852	-4.38528	0.00026379	0.102097	Down	554.02	395.509	859.596	38.8841	37.9641	33.4002	985	gi|1121791195|gb|APP91325.1|glutathione S-transferase [Penaeus monodon]	3.2e-63	sp|P48774|GSTM5_MOUSE	5e-67	Glutathione S-transferase Mu 5	KOG1695	4e-66	Glutathione S-transferase	ko05204;ko05418;ko01524;ko00480;ko00980;ko00982	Chemical carcinogenesis|Fluid shear stress and atherosclerosis|Platinum drug resistance|Glutathione metabolism|Metabolism of xenobiotics by cytochrome P450|Drug metabolism - cytochrome P450	6	K00799	GST, gst	glutathione S-transferase	GO:0005737;GO:0070062;GO:0005634;GO:0035686;GO:0019899;GO:0043295;GO:0004364;GO:0042802;GO:0042803;GO:0070458;GO:0006749;GO:0018916;GO:0043627;GO:0042178	cytoplasm|extracellular exosome|nucleus|sperm fibrous sheath|enzyme binding|glutathione binding|glutathione transferase activity|identical protein binding|protein homodimerization activity|cellular detoxification of nitrogen compound|glutathione metabolic process|nitrobenzene metabolic process|response to estrogen|xenobiotic catabolic process
comp64095_c0_seq2	27.4309	6.98443	47.8773	6.85486	2.77713	0.0469689	1	Up	0.248709	0.369913	1.21e-11	1.09357	1.75284	1.72781	1691
comp64101_c0_seq7	78.4332	33.2676	123.599	3.7153	1.89348	0.035617	1	Up	0.0694623	1.66571	0.569883	1.45701	3.56056	6.10833	1886	gi|1073698081|gb|JAT92097.1|putative cytochrome c oxidase subunit cox19 [Amblyomma aureolatum]	5.3e-30	sp|Q9BV90|SNR25_HUMAN	3e-26	U11/U12 small nuclear ribonucleoprotein 25 kDa protein										GO:0005737;GO:0045171;GO:0005654;GO:0005634;GO:0005689;GO:0000398;GO:0008380	cytoplasm|intercellular bridge|nucleoplasm|nucleus|U12-type spliceosomal complex|mRNA splicing, via spliceosome|RNA splicing
[truncated: 442 more rows]

## Sheet: Control-vs-Survived samples
Differentally expressed genes (DEGs) in the comparison of control and survived samples
id	baseMean	baseMean_control_duizhao	baseMean_case_WS	foldChange	log2FoldChange	pval	padj	up_down	fpkm_Sample_duizhao1	fpkm_Sample_duizhao2	fpkm_Sample_duizhao3	fpkm_Sample_WS1	fpkm_Sample_WS2	fpkm_Sample_WS3	length	NR.id.and.Des	NR.e.value	swiss.id	swiss.e.value	swiss.Des	KOG.id	KOG.e.value	KOG.Des	kegg.id	kegg.term	kegg_hits_numbers	KO_ENTRY	KO_name	KO_Definition	GO.id	GO.term
CL10225Contig1	12.2134	24.4269	0	0	#NAME?	0.00462794	0.110308	Down	0.416461	2.21165	1.10918	0	0	0	930
[truncated: 4,310 more rows]
